# Supplementary material for: Deciphering the heterogeneous glucosinolates composition in leaves and seeds: strategies for developing Brassica napus genotypes with low seed glucosinolates content but high leaf glucosinolates content
Source: Mol Hortic. 2025 May 1;5:23. doi: 10.1186/s43897-025-00147-1 (PMC12044725; doi:10.1186/s43897-025-00147-1)
Supplement: Supplementary file 2 — Supplementary Material 2 [file 43897_2025_147_MOESM2_ESM.xlsx]

## Sheet: Table S1
Table S1. Information about the 235 accessions and their GSL content in leaves and seeds.
Accessions name	Germplasm name	Origin	Ecotype	GSLs content in leaves (μmol/g)											GSLs content in seeds (μmol/g)
				PRO	GNL	GNA	GBN	GBS	4MeGBS	1MeGBS	GST	TALI	TIND	Total	GNL	GNA	GBN	OHGBS	GBS	4MeGBS	1MeGBS	GST	TALI	TIND	Total
R4157	Sl 502	Czechoslovakia	winter	3.73	1.21	2.34	4.27	5.66	0.39	0.41	0.4	11.55	6.46	18.41	3.11	20.26	6.92	23.17	1.85	1.63	3.48	2.58	30.29	30.13	32.87
R4158	Sl 509	Czechoslovakia	winter	1.55	1.95	1.13	1.8	34.56	1.2	3.18	0.22	6.43	38.94	45.6	6.97	2.45	1.18	15.63	0.78	0.45	0.68	0.66	10.6	17.54	11.26
R4163	Op 08, Sonata	Czechoslovakia	winter	3.14	0.33	0.99	1.09	13.48	0.77	3.6	0.1	5.54	17.85	23.5	1.54	10.08	1.58	18.46	1.12	0.91	1.19	0.91	13.2	21.68	14.11
R4168	Valecovska	Czechoslovakia	spring	3.16	1.58	0.5	3.8	27.95	0.6	1.55	0.43	9.06	30.1	39.58	7.6	43.12	18.81	37.53	4.24	2.26	0.91	4.76	69.53	44.93	74.29
R4171	Sl G 2	Czechoslovakia	winter	7.26	3.05	3.57	19.88	13.29	0.62	2.89	1.05	33.75	16.81	51.61	5.09	25.61	12.1	29.52	1.9	1.95	1.49	2.8	42.8	34.87	45.6
R4176	Sl 17	Czechoslovakia	winter	4.91	3.31	0.52	7.94	13.41	0.35	2.46	1.89	16.69	16.22	34.8	12.93	40.26	39.07	33.04	1.21	5.02	4.35	1.88	92.26	43.62	94.15
R4177	Sl 25	Czechoslovakia	winter	0.86	0.89	2.62	10.55	5.63	0.24	0.22	0.55	14.92	6.09	21.57	7.35	57.94	29.81	42.1	1.38	2.69	1.71	3.91	95.11	47.89	99.01
R4179	Sl 512	Czechoslovakia	winter	6.3	1.76	2.96	9.4	3.54	0.33	2.42	0.21	20.42	6.29	26.92	1.25	4.51	9.19	16.34	1.46	1.19	1.19	1.93	14.96	20.18	16.89
R4182	Trebicska	Czechoslovakia	winter	13.2	2.85	3.88	17.66	3.42	0.27	0.56	0.77	37.58	4.24	42.59	13.73	75.41	39.65	31.8	2.4	3.93	3.2	2.18	128.79	41.34	130.97
R4191	Danska	Czechoslovakia	winter	12.24	3.77	5.13	23.89	9.5	0.48	6.7	1.82	45.03	16.69	63.54	7.48	87.99	32.76	34.82	2.11	2.32	1.79	4.31	128.23	41.04	132.55
R4194	Op 3/2	Czechoslovakia	winter	19.73	4.95	9.02	42.77	3.04	0.3	0.12	1.34	76.47	3.46	81.26	11.9	64.85	19.48	31.41	3.22	2.71	3.04	2.1	96.23	40.38	98.33
R4199	Op 01	Czechoslovakia	winter	8.98	0.92	6.88	8.49	10.5	0.56	0.88	0.59	25.26	11.94	37.8	5.73	20.74	9.26	23.99	1.15	1.13	0.85	0.82	35.72	27.12	36.55
R4202	Sl 29	Czechoslovakia	winter	9.74	2.86	7.36	29.91	13.1	0.74	2.2	1.58	49.87	16.05	67.5	9.62	61.11	19.92	24.81	1.62	1.05	1.62	1.12	90.65	29.09	91.77
R4210	Nosovskij 9	Soviet Union	spring	7.98	5.41	3.91	19.14	11.68	0.39	1.17	0.81	36.44	13.24	50.5	20.72	52.66	43.1	17.45	1.72	2.08	1.34	1.85	116.48	22.58	118.33
R4213	CR 894	Soviet Union	winter	10.75	2.33	8.63	25.09	7.11	0.43	8.9	1.62	46.8	16.44	64.87	2.21	100.19	19.66	57.99	1.89	2.4	1.42	1.6	122.06	63.7	123.66
R4215	Kiewskij 18	Soviet Union	winter	0	2.07	3.74	12.46	7.42	0.25	1.85	0.87	18.27	9.52	28.66	13.58	59.2	26.64	27.27	1.7	1.84	1.88	1.39	99.41	32.68	100.8
R4218	Mitnickij 2	Soviet Union	winter	12.32	3.22	8.97	11.62	5.33	0.25	1.76	0.87	36.13	7.34	44.34	13.03	64.1	22.92	27.19	11.2	4.89	2.26	1.59	100.05	45.55	101.64
R4219	CR 1883	Soviet Union	spring	3.5	1.53	0.91	5.4	4.37	0.15	0.22	0.38	11.34	4.74	16.45	12.83	111.97	14.47	29.99	1.23	2.51	1.26	1.15	139.27	34.99	140.43
R4220	Kiewskij 216	Soviet Union	winter	11.95	2.59	3.51	12.29	2.64	0.22	5	0.55	30.34	7.86	38.74	14.52	69.59	29.83	41.63	1.85	4.84	2.2	2.07	113.94	50.52	116.01
R4222	Nemertschanskij 1	Soviet Union	winter	13.37	3.19	6.28	22.72	3.59	0.29	2.53	1.6	45.56	6.41	53.57	16.7	77.55	32.26	25.5	1.94	3.2	0.86	1.15	126.51	31.51	127.65
R4229	Wesbrook	Australia	spring	2.33	1.11	1.92	5.96	12.02	0.59	3.66	0.14	11.32	16.27	27.74	1.39	4.84	4.16	15.7	0.8	0.4	0.93	1.03	10.39	17.82	11.42
R4234	Annick	Belgium	winter	8.46	2.99	4.15	18.16	7.29	0.55	6.17	1.57	33.76	14.01	49.34	7.13	93.19	26.34	32.16	0.84	7.67	3.14	1.25	126.66	43.81	127.91
R4239	Golden	Canada	spring	6.09	3.64	1.19	3.98	4.93	0.22	0.26	1.03	14.9	5.41	21.33	9.55	60.11	8.1	35.91	12.65	3.46	1.14	2.69	77.76	53.16	80.46
R4245	Bridger	Canada	winter	1.23	1.16	1.11	2.23	7.53	0.47	4.88	0.09	5.73	12.89	18.7	2.51	49.18	5.48	29.93	2.85	1.76	0.49	1.53	57.16	35.03	58.7
R4247	Altex, Stamm 73 G 438	Canada	spring	2.4	1.23	0.25	0.84	22.8	0.67	2.73	0.3	4.72	26.2	31.22	0.6	4.13	1.51	14.62	1.74	1.03	0.64	0.45	6.23	18.04	6.69
R4252	Westar	Canada	spring	1.39	0.68	0.78	3.91	7.77	0.22	0.94	0.41	6.77	8.92	16.1	0.38	2.94	2.45	15	1.5	0.36	0.31	0.5	5.76	17.17	6.26
R4258	CR 2532	Cuba	spring	9.31	3.75	0.62	6.73	13.27	0.45	6.64	2.42	20.4	20.36	43.18	26.74	6.36	17.16	31.85	1.62	4.04	1.29	12.06	50.25	38.79	62.31
R4272	Ld 9431	Denmark	winter	3.34	0.73	1.67	5.69	4.56	0.29	3.74	0.4	11.43	8.58	20.41	4.34	10.35	5.93	26.82	1.63	8.37	1.22	2.24	20.62	38.04	22.86
R4283	Tonus	France	winter	12.44	3.78	7.73	23.8	0.84	0.18	1.1	0.94	47.75	2.12	50.8	17.93	60.08	29.8	54.69	0.35	4.43	2.02	4.82	107.8	61.5	112.62
R4284	R 77	France	winter	3.65	1.14	1.2	7.17	10.2	0.82	4.42	0.48	13.16	15.44	29.08	5.67	34.06	13.91	29.88	1.81	3.17	2.89	4.99	53.63	37.76	58.62
R4295	Kentan, R 68 A	France	winter	7.98	1.37	1.43	5.77	7.86	0.37	3.69	0.61	16.55	11.93	29.09	10.15	61.19	22.79	33.17	1.08	2.58	1.55	6.43	94.13	38.38	100.56
R4298	Ramses	France	winter	7.79	1.68	1.23	5.97	17.33	0.41	1.23	0.53	16.66	18.97	36.16	14.31	59.87	51.85	43.62	0.9	3.59	3.98	6.36	126.03	52.09	132.39
R4310	Jade	France	winter	3.89	1.48	0.37	2.95	18.62	0.33	1.18	0	8.7	20.13	28.83	2.93	4.74	1.28	16.93	0.4	0.74	1.27	2.25	8.95	19.34	11.2
R4311	Toro	France	spring	4.57	1.66	1.27	4.75	13.25	0.3	0.52	0.25	12.24	14.07	26.56	5.97	47.55	12.91	43.94	6.25	4.48	1.79	5.3	66.42	56.47	71.72
R4314	Janus	France	winter	3.99	1.88	1.53	4.8	5.08	0.36	9.45	0.51	12.2	14.89	27.59	14.96	66.52	18.1	33.59	2.21	3.76	2.54	5.08	99.57	42.1	104.66
R4316	Orpal, Crop	France	spring	6.69	3.62	1.08	9.8	1.52	0.23	6.09	0.48	21.18	7.84	29.5	18.75	53.32	17.72	25.08	1.34	3.44	2.23	4.36	89.79	32.09	94.15
R4324	Bk 27/78	Germany	winter	1.43	1.01	0.22	1	14.65	0.54	0.34	0.17	3.65	15.53	19.34	3.47	18.35	2.44	18.13	1.35	1.34	1.83	1.05	24.27	22.66	25.31
R4325	Erra	Germany	winter	5.96	2.64	1.53	10.79	2.23	0.16	1.24	1.02	20.93	3.64	25.59	18.89	85.03	18.92	20.53	2.81	4.21	2.56	3.49	122.83	30.11	126.32
R4330	CR 3258	Germany	winter	6.49	2.98	5.6	20.33	10.74	0.61	5.99	1.25	35.39	17.35	54	15.19	54.78	26.23	34.54	3.15	3.03	3.55	2.24	96.2	44.26	98.44
R4342	Wrg 19 - R	Germany	winter	2.52	1.14	1.1	4.11	8.66	0.43	0.5	0.51	8.88	9.59	18.97	3.59	14.41	14.68	18.82	0.51	1.48	1.25	3.63	32.68	22.06	36.31
R4345	Libritta	Germany	winter	2.25	0.96	0.64	3.81	3.2	0.14	0.18	0.31	7.66	3.53	11.51	0.92	4.52	1.03	11.64	0.19	1.04	0.3	1.07	6.47	13.17	7.54
R4349	Astor	Germany	winter	1.07	0.48	0.11	0.68	4.89	0.25	2.41	0.14	2.33	7.56	10.04	1.18	2.95	0.74	14.22	0.77	0.88	0.79	1.08	4.87	16.67	5.95
R4350	Askari	Germany	winter	15.44	5.18	3.46	12.65	1.91	0.23	1.8	0.94	36.73	3.94	41.62	5.81	68.42	11.77	26.92	4.65	3.26	3.77	3.87	85.99	38.6	89.86
R4353	Petranova, Lihonova	Germany	spring	7.52	2.92	1.18	6.3	6.99	0.34	6.81	0.72	17.91	14.13	32.77	20.5	56.53	22.35	22	6.93	3.46	3.29	4.08	99.38	35.68	103.47
R4360	Semu 59/82	Germany	winter	1.63	0.79	0.77	0.23	9.29	0.58	20.42	0.17	3.41	30.28	33.87	3.92	20.47	6.19	18.79	1.74	2.8	0.27	1.6	30.58	23.59	32.18
R4365	Jumbo	Germany	spring	3.15	1.17	0.45	2.6	20.11	0.66	1.36	0.35	7.36	22.13	29.84	1.89	15.32	5.73	28.73	1.22	1.67	0.73	1.65	22.94	32.35	24.59
R4368	Liraglu	Germany	winter	3.2	1.83	1.21	7.26	7.53	0.39	1.69	0.35	13.5	9.61	23.46	11.17	73.19	22.14	28.72	1.6	2.74	0.84	6.13	106.5	33.9	112.64
R4373	Esb - Kgr - 1	Germany	winter	5.71	2.7	0.71	6.75	29.58	1.17	22.32	1.35	15.87	53.07	70.3	12.19	81.37	27.63	24.74	3.87	5.22	0.93	2.66	121.18	34.76	123.84
R4376	Liberty	Germany	winter	4.14	1.84	3.93	6.11	17.1	0.62	18.51	0.6	16.01	36.23	52.84	0.78	7.6	2.18	18.57	1.19	1.59	0.61	2.06	10.55	21.97	12.61
R4385	Eragi	Germany	winter	5.48	3.99	0.35	3.67	13.42	0.48	0.32	1.15	13.49	14.22	28.86	19.69	65.38	32.38	32.73	2.34	4.08	1.5	3.41	117.45	40.65	120.86
R4386	Bnw 36	Germany	winter	2.59	1.24	1.66	5.13	24.68	1.3	3.19	0.2	10.62	29.17	39.99	9.47	59.35	18.04	28.63	1.67	4.52	1.07	3.02	86.86	35.89	89.88
R4398	Liporta, Wrg 35	Germany	winter	3.01	1.87	2.15	6.47	16.34	0.79	12.5	0.58	13.51	29.62	43.71	3.66	18.82	6.3	20.96	1.06	1.32	0.3	2.12	28.78	23.63	30.9
R4405	Uranus	Germany	spring	1.19	1.03	0.2	0.56	9.48	0.22	6.71	0.47	2.98	16.41	19.86	6.09	32.49	5.5	24.64	1.6	1.15	1.29	1.66	44.08	28.67	45.74
R4406	Planet	Germany	winter	5.69	2.95	1.45	11.69	3.36	0.28	0.45	0.63	21.78	4.09	26.5	15.95	63.43	19.14	22.76	1.72	3.6	1.7	3.93	98.52	29.77	102.45
R4413	Maliras	Germany	spring	1.6	0.49	0.81	2.47	12.79	0.61	3.6	0.15	5.36	17	22.52	1.26	11.19	2.04	9.53	0.67	0.67	0.33	0.64	14.49	11.21	15.13
R4415	Ledos	Germany	winter	16.19	4.25	3.55	23.37	6.25	0.39	2.04	0.95	47.37	8.68	57	7.68	36.17	13.35	25.13	1.54	1.39	0.48	2.73	57.21	28.55	59.93
R4420	Sabine	Germany	winter	4.42	4.23	0.49	4.72	40.32	0.68	3.8	0.5	13.86	44.8	59.16	7.41	51.73	11.84	30.91	1.16	1.87	0.54	3.36	70.98	34.48	74.34
R4422	CR 3255	Germany	spring	3.43	3.33	1.06	4.75	13.01	0.53	6.1	0.93	12.57	19.64	33.13	10.17	51.93	10.5	38.76	5.11	3.96	1.14	2.4	72.6	48.97	75
R4431	Esb - Fgr - 1	Germany	winter	6.54	2.44	3.62	17.35	4.94	0.34	0.73	0.92	29.94	6.01	36.86	8.84	70.52	16.07	51.65	3.48	5.06	0.9	3.36	95.42	61.08	98.78
R4434	Leopard	Germany	spring	2.57	0.77	0.26	2.03	10.83	0.37	0.74	0.12	5.63	11.95	17.69	0.99	11.33	1.24	20.11	1	0.67	0.93	2.2	13.57	22.71	15.76
R4437	Luna	Germany	winter	1.28	0.47	0.39	1.09	5.06	0.36	1.13	0.16	3.24	6.55	9.95	1.47	10.42	2.54	22.58	1.04	0.37	0.52	1.28	14.44	24.51	15.71
R4439	Nubi	Germany	winter	3.37	1.36	2.98	7.64	3.91	0.17	0.12	0.34	15.35	4.21	19.9	5.91	21.52	7.13	26.73	2.15	0.68	2.1	2.35	34.56	31.65	36.91
R4451	Liglory	Germany	winter	2.73	0.88	0.76	7.49	6.3	0.21	2.6	0.31	11.87	9.11	21.3	3.01	14.26	5.83	16.49	0.88	1.58	0.23	1.66	23.1	19.17	24.76
R4452	Npz 51	Germany	winter	3.66	1.51	1.76	7.83	13.55	0.72	2.72	0.54	14.75	16.99	32.28	5.45	12.75	5.68	21.52	2.18	4.78	1.82	2.09	23.88	30.3	25.97
R4453	Nubi 2276	Germany	winter	0.64	0.45	0.4	0.22	5.81	0.31	1.17	0.21	1.71	7.3	9.22	1.12	4.74	3.03	15.2	1.31	0.72	0.48	0.74	8.89	17.71	9.63
R4455	CR 3034	Germany	spring	4.54	2.56	0.63	1.81	7.39	0.33	1.28	0.18	9.54	9.01	18.73	10.64	66.98	18.34	29.58	1.98	3.24	2.96	4.85	95.96	37.76	100.8
R4463	Korina	Germany	winter	6.7	2.73	0.98	9.22	6.96	0.39	10.5	0.75	19.63	17.85	38.23	9.88	99.68	23.31	26.06	1.04	2.01	2.58	3.34	132.86	31.7	136.2
R4464	Diamant	Germany	winter	3.89	3.4	1.25	6.31	14.68	0.5	5.45	1.05	14.85	20.63	36.53	13.46	83.56	29.01	27.35	0.94	3.12	0.9	8.3	126.03	32.31	134.33
R4465	Nevin	Germany	winter	3.28	1.21	1.1	5.92	1.41	0.1	0.5	0.31	11.51	2.01	13.83	10.44	83.44	20.58	19.85	1.44	5.21	1.49	3.98	114.45	27.99	118.43
R4469	Niklot	Germany	winter	2.36	0.46	1.45	6.73	6.5	0.38	1.66	0.29	11	8.53	19.82	18.43	45.09	20.15	24.51	2.18	3.62	1.86	3.84	83.66	32.18	87.51
R4472	Prince	Germany	winter	0.69	0.32	0.1	0.6	5.77	0.24	1.59	0.15	1.71	7.6	9.46	1.46	9.17	5.85	18.99	1.21	1.22	0.42	5.1	16.48	21.84	21.58
R4473	Echo	Germany	winter	1.64	0.68	0.65	3.89	7.04	0.61	3.44	0.24	6.86	11.1	18.19	1.19	6.98	3.18	21.5	1.5	0.52	1.36	0.92	11.35	24.88	12.27
R4474	Furax	Germany	winter	5.46	1.48	1.95	4.04	10.15	0.23	0.68	0.63	12.93	11.06	24.62	2.69	132.34	10.1	36.08	0.96	0.98	1.7	1.75	145.13	39.72	146.88
R4480	Bk 28/78	Germany	winter	3.81	1.19	2.04	8.85	9.25	0.52	1.4	0.73	15.89	11.16	27.78	7.27	32.75	10.17	27.14	1.49	1.32	1.83	1.93	50.19	31.77	52.12
R4482	Tamara	Germany	winter	9.39	3.44	2.08	15.53	21.72	0.8	1.38	1.54	30.44	23.9	55.89	12.29	83.47	26.34	30.26	2.81	2.88	1.62	4.48	122.1	37.56	126.58
R4484	Arabella	Germany	winter	4.95	0.76	4.1	16.47	8.06	0.8	5.94	0.51	26.29	14.79	41.59	29.62	22.92	13.72	22.6	1.06	0.87	0.9	4.61	66.26	25.44	70.87
R4487	Giessener Höhenraps	Germany	winter	28.21	1.79	1.86	5.37	4.38	0.24	1.43	0.46	37.23	6.05	43.74	9.81	73.93	5.65	55.06	3.25	2.35	2.8	3.87	89.38	63.46	93.24
R4489	Kurander	Germany	winter	6.87	4.11	2.18	8.73	10.05	0.8	2.31	1.89	21.89	13.15	36.94	8.27	71.16	19.05	38.92	1.24	2.43	1.26	5.25	98.48	43.85	103.73
R4500	Belinda	Germany	winter	9.67	3.56	4.36	32.66	2.52	0.23	2.32	1.06	50.26	5.06	56.38	24.18	73.97	29.65	35.45	1.41	1.52	1.06	4.57	127.8	39.44	132.37
R4502	St. Si 7450/76, Norli	Germany	winter	7.7	2.77	2.63	16.83	3.29	0.29	1.25	1.14	29.93	4.83	35.91	16.92	48.08	26.12	29.76	0.38	1.89	0.87	4.12	91.12	32.9	95.24
R4507	Billinda	Germany	winter	9.24	3.57	3.33	22.31	12.27	0.6	12.77	1.96	38.45	25.64	66.05	12.22	71.64	19.16	34.77	1.3	4.76	2.25	3.19	103.02	43.09	106.22
R4510	Olymp	Germany	winter	1.24	0.47	0	0.45	10.93	0.35	1.44	0.19	2.16	12.71	15.07	2.7	6.97	2.15	24.2	1.69	1.53	0.69	1.54	11.82	28.11	13.36
R4514	Lirakus, Wrg 34	Germany	winter	7.6	2.03	6.53	35.02	10.62	0.55	11.27	2.05	51.17	22.44	75.66	16.06	67.14	21.66	37.97	1.66	2.67	3.64	3.06	104.87	45.94	107.92
R4523	Libravo, Wrg 43	Germany	winter	5.53	0.92	2.04	6.25	5.45	0.18	1.04	0.56	14.74	6.66	21.97	1.5	9.08	1.96	18.72	1.11	0.79	5.48	1.46	12.53	26.11	13.99
R4525	Perle, Ha 3804	Germany	winter	10.67	3.85	4.41	25.75	6.82	0.52	2.75	4.47	44.67	10.09	59.24	12.48	71.69	18.56	38.27	1.51	1.55	1.78	4.98	102.73	43.11	107.71
R4531	Atlas	Germany	winter	4.97	2.18	4.08	9.63	10.09	0.3	3.71	0.85	20.87	14.1	35.82	11.34	9.74	16.73	46.44	1.22	2.62	2.33	3.64	37.8	52.61	41.45
R4533	Rasant	Germany	winter	7.12	4.38	0.36	4.94	35.94	1.38	13.74	0.74	16.81	51.06	68.61	9.75	3.02	1.21	12.2	1.27	0.81	0.82	1.11	13.97	15.1	15.08
R4543	Gesunder	Germany	winter	5.89	2.66	5.88	14.67	12.06	0.57	0.93	1.15	29.1	13.56	43.81	1.21	11.2	18.61	87.14	4.74	0.37	0.18	0.35	31.02	92.43	31.37
R4547	Metol	Germany	winter	1.68	0.37	0.63	1.78	3.84	0.14	2.8	0.19	4.47	6.78	11.44	0.52	4.13	1.14	17.68	0.36	0.55	1.16	0.56	5.8	19.75	6.36
R4558	Orle	Germany	winter	10.57	3.87	4.45	27.01	4.75	0.47	6.52	2.24	45.9	11.73	59.87	18.39	35.51	22.07	41.1	2.87	3.97	2.25	3.33	75.96	50.19	79.29
R4572	Sonnengold	Germany	winter	5.6	3.22	2.75	15.65	4.71	0.22	1.31	0.71	27.22	6.25	34.18	19.66	64	25.14	37.63	1.94	4.17	4.08	8.38	108.8	47.82	117.18
R4580	CRP 40.02	Germany	spring	4.29	2.37	2.16	10.5	2.45	0.07	0.09	0.47	19.31	2.61	22.4	1.91	16.63	18.85	33.69	0.8	1.82	2.03	3.77	37.39	38.34	41.16
R4583	Licondor	Germany	winter	3.87	1.67	2.16	7.06	9.04	0.44	10.02	0.46	14.76	19.51	34.74	0.6	11.15	3.72	21.43	0.89	1.08	2.25	2.41	15.47	25.66	17.88
R4586	Brauner	Germany	winter	7.55	2.52	8.31	19.2	5.91	0.39	4.31	0.88	37.58	10.6	49.07	10.46	86.77	24.67	33.05	1.17	6.06	3.42	2.21	121.9	43.69	124.11
R4596	Bnw 1.103/88	Germany	winter	6.18	1.38	2.14	8.6	5.07	0.22	0.65	0.39	18.3	5.94	24.62	2.02	9.35	4.05	25.1	0.5	0.69	1.34	2.02	15.41	27.62	17.43
R4627	Bnw 1.59/82	Germany	winter	7.46	3.07	1.42	7.94	6.86	0.25	0.68	0.28	19.89	7.79	27.96	4.69	11.32	7.87	29.88	0.98	1.31	1.64	1.53	23.88	33.81	25.42
R4628	Bnw 1.61/83	Germany	winter	10.1	2.57	14.36	33.81	4.16	0.36	0.28	3.9	60.84	4.8	69.54	8.46	39.72	22.45	78.55	0.64	4.21	1.66	1.52	70.62	85.05	72.14
R4634	Masora	Germany	spring	4.9	2.05	0.68	5.41	3.56	0.26	4.05	0.31	13.05	7.87	21.22	9.51	110.85	9.3	40.93	1.39	2.87	3.96	2.59	129.66	49.15	132.25
R4637	Bnw 1.62/83	Germany	winter	6.21	2.46	4.69	24.81	4.4	0.39	1.59	1.25	38.18	6.38	45.81	10.14	65.58	21.05	43.1	2.33	3.19	2.32	1.95	96.78	50.95	98.73
R4638	Bnw 1.101/88	Germany	winter	3.51	1.28	2.46	8.98	16.15	0.54	3.65	0.82	16.23	20.34	37.39	4.53	7.35	9.21	21.88	3.45	1.18	1.86	1.28	21.1	28.37	22.38
R4640	Bnw 1.63/83	Germany	winter	4.25	3.6	0.56	5.41	13.16	0.56	1.74	0.36	13.81	15.46	29.63	5.8	5.6	4.42	25.1	0.53	1.91	0.78	0.92	15.82	28.32	16.74
R4641	Bnw 10	Germany	winter	11.91	3.27	3.22	25.02	12.57	0.33	0.43	0.8	43.42	13.32	57.55	31.58	50.46	29.13	32.04	3.91	7.62	4.32	5.16	111.17	47.9	116.33
R4646	Malfura	Germany	winter	6.55	2.07	1.71	10.16	6.52	0.3	0.66	0.65	20.49	7.47	28.61	8.99	45.98	17.21	34.15	2.63	6.09	2.83	3.61	72.18	45.71	75.79
R4647	Po 3	Germany	winter	9.08	2.31	3.4	17.23	7.97	0.29	1.99	1.07	32.03	10.25	43.35	13.9	55.54	31.55	40.05	1.81	5.63	3.01	3.76	100.99	50.49	104.75
R4654	Gülzower Stamm 262/65	Germany	winter	7.96	1.79	6.25	21.19	4.96	0.29	11.26	1.87	37.2	16.51	55.58	13.19	68.43	24.15	39.53	3.21	4.79	3.18	3.99	105.77	50.71	109.76
R4655	St. 118/69	Germany	winter	4.18	2.51	1.98	10.85	10.03	0.69	7.79	0.13	19.52	18.52	38.17	6.68	66.77	11.3	43.26	5.37	2.21	6.59	4.22	84.74	57.43	88.96
R4664	SR 405	Germany	winter	1.51	0.4	0.87	3.61	3.01	0.17	0.22	0.18	6.4	3.41	9.98	3.13	23.49	8.69	22.61	0.59	1.07	1.6	1.41	35.31	25.88	36.72
R4665	SR 410	Germany	winter	3.36	1.81	1.62	7.58	9.06	0.28	0.38	0.49	14.37	9.72	24.58	7.13	93.19	26.34	32.16	0.84	7.67	3.14	1.25	126.66	43.81	127.91
R4667	Bnw 24	Germany	winter	3.57	1.18	2.74	10.01	6.97	0.38	4.4	0.81	17.51	11.75	30.07	7.13	93.19	26.34	32.16	0.84	7.67	3.14	1.25	126.66	43.81	127.91
R4684	Fertödi Törzskönyvezett	Hungary	winter	3.79	1.05	0.65	4.72	13.29	0.19	5.74	1.64	10.21	19.22	31.07	5.91	97.61	15.57	31.3	1.68	2.11	3.57	5.75	119.09	38.65	124.84
R4689	Ir 5	Hungary	winter	7.17	1.43	7.82	22.51	1.6	0.13	0.22	0.53	38.93	1.95	41.41	4.41	61.94	28.74	22.61	0.39	7.36	1.65	4.1	95.09	32	99.19
R4690	Sobotka Utantermés	Hungary	winter	2.02	0.49	0.4	2.59	2	0.16	0.34	0.35	5.5	2.5	8.35	4.34	87.26	9.15	29.81	1.49	4.19	5.86	18.33	100.75	41.36	119.08
R4695	CR2736	Italy	spring	2.17	2.78	0.4	4.98	4.23	0.11	0.91	0.35	10.33	5.24	15.93	12.53	64.02	12.77	28.68	1.84	2.76	5.3	7.74	89.33	38.58	97.07
R4696	Leonessa	Italy	spring	6.37	1.7	1.96	8.35	1.6	0.08	1.04	0.47	18.38	2.73	21.57	6.73	73.91	16.39	29.37	1.41	5	4.66	6.66	97.04	40.44	103.7
R4697	Sinapri	Italy	winter	4.93	3.22	11.08	17.37	4.94	0.24	0.73	1.07	36.59	5.91	43.57	6.83	99.62	16.64	23.29	0.98	7.13	2.26	3.3	123.09	33.65	126.39
R4698	Cima rapa	Italy	spring	4.51	1.83	1.12	7.15	17.77	0.26	1.49	1.11	14.6	19.51	35.23	18.03	30.14	25.21	22.01	1.2	6.91	1.53	4.06	73.38	31.65	77.45
R4707	Hokkai 3-go	Japan	winter	9.87	1.82	3.77	17.83	11.56	0.42	9.17	1.48	33.3	21.15	55.93	8.71	85.08	15.07	46.59	1.85	7.87	3.38	5.63	108.85	59.69	114.48
R4713	Michinoku Natane	Japan	winter	9.83	2.21	3.8	20.23	1.36	0.26	3.16	0.92	36.06	4.79	41.77	4.06	98.58	20.36	23.75	0.53	3.4	3.25	6.55	123	30.93	129.55
R4716	New Hakuran	Japan	winter	6.07	2.5	0.41	3.76	10.64	0.67	22.88	1.12	12.74	34.19	48.05	2.99	44.21	8.76	46.4	1.39	6.05	0.55	6.09	55.96	54.39	62.05
R4718	Marasaki	Japan	semi-winter	5.68	3.22	5.37	14.93	16.02	0.48	6.23	1.3	29.19	22.73	53.22	9.78	62.75	22.86	34.22	3.23	8.54	1.41	5.04	95.39	47.39	100.43
R4720	Gogatsuna	Japan	semi-winter	3.34	0.96	2.97	8.27	11.77	0.44	1.6	0.58	15.54	13.8	29.93	12.59	61.93	21.37	46.41	3.77	6.48	3.24	8.84	95.9	59.91	104.74
R4722	Murusaki Natane	Japan	winter	8.45	2.84	7.53	29.3	1.62	0.18	0.14	0.88	48.11	1.94	50.93	10.22	81.62	25.41	32.74	2.98	3.92	0.38	3.75	117.25	40.02	121
R4723	CR 3172	Japan	winter	8.4	2.98	5.55	18.27	4.23	0.18	1.29	0.73	35.19	5.7	41.62	16.4	61.95	18.82	29.52	11.65	8.56	2.61	6.07	97.16	52.33	103.23
R4725	Azuma (light Yellow)	Japan	semi-winter	3.27	0.86	1.04	8.23	4.03	0.07	0.58	0.34	13.41	4.69	18.44	10.75	58.72	18.88	47.64	4.08	6.08	3.14	3.4	88.34	60.94	91.75
R4728	Suigenshu	North Korea	semi-winter	6.13	1.77	4.22	11.66	4.52	0.11	0.67	1.06	23.77	5.3	30.13	5.09	102.21	8.36	34.98	1.11	3.33	4.85	5.33	115.65	44.27	120.99
R4731	Daichousen (murayama)	North Korea	semi-winter	2.13	1.36	0.35	1.93	7.6	0.27	5.55	0.87	5.77	13.43	20.07	5.44	49.68	11.88	40.19	2.9	4.83	3.1	3.3	67	51.02	70.3
R4737	CR 3197	Morocco	winter	2.89	1.38	1.83	10.76	2.05	0.05	0.3	0.92	16.86	2.39	20.17	13.26	65.72	19.11	27.75	1.16	4.27	4.46	4.96	98.09	37.64	103.06
R4743	Velox	Netherlands	winter	3.44	0.99	0.89	6.53	1.9	0.08	0.19	0.31	11.85	2.18	14.34	1.58	101.7	14.48	35.93	1.64	6.27	3.7	2.42	117.76	47.54	120.18
R4747	Mansholts Hamburger Raps	Netherlands	winter	3.2	0.74	0.56	3.49	8.71	0.13	2.48	0.35	8	11.33	19.68	9.51	50.54	13.98	33.22	10.52	3.88	3.86	3.13	74.03	51.47	77.16
R4748	Marana	Netherlands	winter	4.54	1.74	2.05	7.96	2.66	0.18	0.24	0.4	16.29	3.07	19.76	2.77	96.5	28.02	34.42	2.24	5.07	3.1	3.07	127.29	44.83	130.36
R4755	Bishop (NED)	Netherlands	winter	4.06	2.21	1.1	4.88	7.48	0.28	1.84	0.68	12.25	9.61	22.53	10.07	102.83	19.46	38.75	3.02	4.21	3.61	2.93	132.35	49.6	135.28
R4756	Anton	Netherlands	winter	8.64	2.41	3.51	18.54	8.55	0.31	2.15	1.14	33.09	11.01	45.24	7.27	69.71	14.1	34.76	2.02	2.09	2.63	2.66	91.09	41.49	93.75
R4757	Baraska	Netherlands	winter	6.11	4.07	0.35	4.48	12.88	0.58	7.13	0.69	15.01	20.59	36.29	8.32	73.58	12.97	34.09	2.66	5.95	4.89	3.88	94.88	47.59	98.76
R4758	Viva	Netherlands	winter	5.98	3.2	2.65	12.18	19.47	0.7	4.2	0.82	24	24.38	49.2	10.44	72.08	23.57	33.09	1.5	4.64	3.99	3.65	106.09	43.21	109.74
R4762	Winfred	Netherlands	winter	5.15	2.27	3.16	3.99	4.51	0.12	0.96	1.17	14.57	5.59	21.33	6.9	79.11	17.26	29.84	1.53	3.3	3.46	6.28	103.26	38.13	109.54
R4763	Mara	Netherlands	winter	5.89	2.81	4.04	8.47	7.25	0.34	1.19	0.95	21.21	8.78	30.94	6.96	74.72	14.81	29.35	1.11	3.36	7.06	5.66	96.49	40.87	102.15
R4767	Giant Rape	New Zealand	winter	4.45	2.69	1.22	4.19	11.08	0.29	1.43	0.63	12.55	12.8	25.98	4.36	75.83	9.29	32.44	1.02	5.27	6.24	7.38	89.49	44.97	96.88
R4773	1002	Poland	winter	0.87	0.55	0.19	0.82	19.11	0.47	0.4	0.15	2.43	19.98	22.56	1.02	4.84	0.68	20.75	0.59	0.85	0.88	3.49	6.54	23.07	10.03
R4775	Bronowski	Poland	spring	1.25	0.59	0.83	4.17	6.69	0.31	0.56	0.21	6.83	7.56	14.6	0.86	6.49	1.05	6.05	0.49	0.52	0.6	1.3	8.4	7.67	9.7
R4779	Pn 3/89	Poland	winter	2.4	1.01	1.79	7.95	10.4	0.37	6.87	0.5	13.14	17.64	31.28	1.13	6.24	2.36	22.34	1.64	0.71	3.19	4.5	9.73	27.88	14.23
R4783	Start	Poland	winter	4.63	3.01	0.39	8.08	13.72	0.36	0.31	0.73	16.11	14.39	31.22	6.24	55.24	18.59	17.74	0.43	5.2	1.69	9.59	80.08	25.06	89.67
R4784	Mah 2	Poland	winter	2.72	0.8	2.4	4.59	7.19	0.19	0.72	0.19	10.52	8.1	18.81	1	9.38	2.93	19.68	0.39	0.92	2.46	3.69	13.31	23.46	16.99
R4786	Boh 1	Poland	winter	3	0.86	0.8	4.15	21.85	0.74	1.09	0.45	8.81	23.67	32.93	0	2.48	0.4	19.05	0.4	0.75	0.92	0.87	2.88	21.12	3.76
R4792	Janek	Poland	winter	1.01	0.48	1.38	4.88	3.77	0.32	0.8	0.18	7.75	4.89	12.81	0.34	23	4.71	18.99	0.35	0.36	0.27	0.71	28.05	19.98	28.76
R4794	Beryl, Jg 75	Poland	winter	4.35	2.27	5.33	19.94	15.69	0.38	2.69	0.9	31.9	18.77	51.57	2.94	76.45	17.21	27.47	0.6	1.16	2.28	2.46	96.59	31.51	99.05
R4795	188/73	Poland	winter	9.66	4.62	4.23	24.55	5.88	0.55	2.99	1.25	43.06	9.42	53.74	7.51	74.05	18.35	44.24	1.31	2.08	2.72	3.46	99.91	50.35	103.37
R4796	Boh 987	Poland	winter	4.14	1.46	1.62	8.89	19.63	0.48	7.34	0.73	16.11	27.45	44.29	0	4.43	1.6	21.57	0.88	1.3	1.4	0.19	6.03	25.15	6.22
R4797	Boh 384	Poland	winter	1.86	0.95	2	6.08	9.75	0.34	0.73	0.34	10.89	10.81	22.04	0	20.74	0.74	20.49	0.44	1.13	2.53	1.29	21.48	24.58	22.77
R4798	Erake	Poland	spring	3.05	1.06	2.74	6.65	12.98	0.45	1.01	0.25	13.51	14.44	28.2	2.39	16.76	6.46	15.62	0.62	1.36	0.91	1.05	25.6	18.52	26.66
R4801	Mah 181	Poland	winter	4.74	3.18	7.37	16.46	7.74	0.46	1.96	0.71	31.75	10.16	42.61	2.08	6.49	0	20.38	1.12	0.54	1.52	1.08	8.58	23.55	9.65
R4804	Skrzeszowicka, Fero	Poland	winter	5.24	2.14	4.24	17.91	1.68	0.17	0.3	0.61	29.53	2.15	32.29	12.51	81.65	26.71	37.61	4.75	4.44	4.13	4.53	120.87	50.93	125.39
R4810	Mah 232	Poland	winter	2.32	1.11	1.93	5.18	12.37	0.77	0.59	0.46	10.53	13.74	24.73	0	6.3	1.39	20.69	0	2.23	1.89	0.95	7.69	24.81	8.64
R4812	Mah 1, Jantar	Poland	winter	3.94	0.89	4.87	14.78	4.09	0.3	2.78	0.37	24.47	7.18	32.03	2.66	9.51	4.58	25.79	1.37	3.34	2.25	2.18	16.75	32.75	18.93
R4815	Gorczanski	Poland	winter	8.23	2.07	6.18	27.13	1.02	0.17	0.35	1.13	43.61	1.54	46.28	10.19	97.73	23.73	42.23	0	6.83	5.85	4.11	131.64	54.91	135.75
R4817	Boh 887	Poland	winter	2.63	1.25	3.71	9.53	11.78	0.52	2.05	0.3	17.11	14.35	31.76	0.68	6.18	1.8	11.3	0.6	0.86	0.86	0.97	8.65	13.62	9.63
R4822	Bravo Nova	Poland	winter	7.68	1.87	3.25	15.49	1.14	0.09	0.48	0.63	28.29	1.71	30.63	4.41	99.16	13.83	35.12	0	2.95	2.84	4.15	117.4	40.91	121.54
R4835	Pob 182	Poland	winter	3.07	2.7	0.59	7.76	0.54	0.04	0.05	0.68	14.12	0.63	15.43	11.48	76.52	22.21	30.35	1.05	4.7	2.14	1.75	110.21	38.23	111.96
R4839	Nusi	Poland	winter	3.77	1.53	2.4	7.82	9.06	0.25	0.4	0.25	15.51	9.71	25.47	4.74	55.31	21.29	29.12	0.84	2.2	2.45	4.11	81.34	34.61	85.45
R4843	Boh 1187	Poland	winter	4.62	1.9	0.69	5.18	11.2	0.5	0.18	0.53	12.4	11.88	24.8	6.29	48.52	13.31	37.74	1.82	2.18	2.13	2.63	68.11	43.87	70.74
R4845	Janpol	Poland	winter	14.34	2.71	8.89	41.28	1.86	0.21	0.17	0.79	67.23	2.24	70.26	9.28	84.21	16.41	41.62	2.27	0.52	1.53	2.36	109.9	45.94	112.25
R4849	CR 3129	Poland	winter	1.06	3	5.31	18.86	11.1	0.37	3.43	0.99	28.23	14.9	44.12	12.7	65.33	36.51	35.91	1.13	3.77	4.25	7.77	114.54	45.06	122.31
R4861	CR 851	Russian Federation	winter	4.43	1.96	2.92	12.28	11.41	0.36	1.03	0.95	21.59	12.81	35.35	6.04	133.26	25.68	28.53	1.62	1.59	3.03	2.31	164.98	34.77	167.29
R4862	Siberian	Russian Federation	winter	7.2	3.37	2.9	12.29	18.91	0.3	1.37	0.56	25.76	20.58	46.9	5.65	71.89	14.54	41.03	0.68	0.63	1.17	3.28	92.08	43.51	95.36
R4868	Vinnickij Mestnyj	Ukraine	winter	9.87	2.34	4.54	8.85	6.03	0.18	3.06	0.94	25.6	9.27	35.81	6.23	79.55	13.74	24.77	1.66	1.18	1.69	2.56	99.52	29.29	102.08
R4875	Dwarf Essex	United Kingdom	winter	6.17	2.48	1.15	8.37	11	0.43	1.44	0.65	18.16	12.88	31.69	3.2	67.54	9.12	25.22	0.71	1.34	1.6	2.66	79.86	28.87	82.51
R4877	Rape Kale	United Kingdom	winter	32.19	5.65	4.7	11.89	7.29	0.59	5.75	2.33	54.42	13.63	70.38	4.78	77.15	14.77	25.99	2.66	2.4	2.2	2.56	96.69	33.25	99.25
R4878	Fido	United Kingdom	spring	0.38	0.44	0.61	0.54	10.43	0.29	0.09	0.09	1.97	10.81	12.87	0.85	5.29	0.78	8.23	0.19	0.34	0.53	0.55	6.92	9.29	7.46
R4879	Hungry Gap	United Kingdom	winter	2.31	2.27	1.84	4.78	9.49	0.22	0.9	0.63	11.2	10.61	22.44	2.46	87.13	10.33	28.95	1.08	1.78	3.03	1.95	99.92	34.84	101.87
R4880	Leader	United Kingdom	winter	4.23	1.99	2.02	8.59	7.09	0.21	0.54	0.57	16.83	7.83	25.23	8.17	69.71	12.68	33.34	2.43	3.44	4.89	3.86	90.55	44.09	94.41
R4887	Bishop (UK)	United Kingdom	winter	11.65	3.51	5.03	20.92	3.41	0.34	0.56	1.11	41.12	4.31	46.54	4.65	82.95	13.52	30.18	0.94	1.58	1.67	1.96	101.12	34.37	103.07
R4894	Daichousen (fuku)	North Korea	semi-winter	4.53	1.81	6.28	10.18	6.84	0.35	3.25	1.31	22.81	10.44	34.56	6.36	86.95	12.56	41.38	0.77	1.14	0.84	7.98	105.86	44.14	113.85
R4897	Ceska	Czech Republic	spring	3.92	4.2	0.57	5.76	9.38	0.37	0.19	0.41	14.44	9.94	24.79	25.02	68.46	11.71	46.8	3.35	2.63	1.06	3.64	105.19	53.84	108.83
R4904	Ww 1101	Sweden	winter	1.97	0.72	2.39	5.92	4.38	0.21	0.13	0.23	10.99	4.72	15.94	3.07	12.14	6.12	21.51	0.58	1.13	1.49	0.86	21.33	24.71	22.19
R4905	Ww 1105	Sweden	winter	3.27	1.36	1.6	4.72	5.79	0.37	3.96	0.34	10.95	10.13	21.42	1.09	29.97	10	17.99	0.41	0.33	0.46	1.6	41.06	19.19	42.66
R4906	Ww 1273	Sweden	spring	1.66	0.92	0.15	1.04	11.31	0.38	0.16	0.16	3.77	11.84	15.78	3.05	14.71	3.23	22.26	0.57	0.66	0.87	1.52	20.98	24.37	22.5
R4907	Ww 1286	Sweden	spring	3.66	0.54	1.42	2.62	10.45	0.24	0.11	0.15	8.24	10.8	19.19	0.62	5.02	0.67	22.37	0.41	0.94	1.55	1.07	6.31	25.27	7.38
R4910	WW 572	Sweden	winter	4.8	1.31	2.52	10.53	7.21	0.36	1.07	0.57	19.15	8.64	28.36	4.72	31.33	4.97	50.41	1.69	7.09	2.57	10.84	41.02	61.76	51.86
R4917	Ww 873	Sweden	winter	22.61	5.02	16.22	42.79	7.77	0.54	0.13	2.02	86.64	8.44	97.11	12.31	83.17	30.36	17.17	0.94	5.34	1.65	1.67	125.85	25.11	127.52
R4920	Ww 917	Sweden	winter	17.1	1.69	17.02	24.3	3.38	0.18	0.05	1.58	60.12	3.61	65.31	8.62	85.61	23.12	27.59	0.71	3.26	2.75	3	117.35	34.31	120.36
R4921	Ww 920	Sweden	winter	5.9	2.08	8.21	22.03	2.4	0.19	0.88	0.6	38.22	3.47	42.29	5.82	56.87	16.92	27.67	1.54	3.14	5.62	5.35	79.62	37.96	84.97
R4924	Ww 950	Sweden	winter	2.08	1.07	2.35	8.69	4.76	0.15	0.09	0.7	14.18	5.01	19.9	1.58	44.32	6.28	25.72	1.04	1.81	3.27	2.98	52.18	31.84	55.15
R4942	Conny	Sweden	spring	0.58	0.32	0.12	0.77	9.29	0.23	0.17	0.1	1.8	9.69	11.59	2.47	20.3	1.62	1.61	1.62	0.89	1.02	1.45	24.4	5.15	25.85
R4945	Niklas (svaloef)	Sweden	spring	6.03	4.25	0.69	9.31	19.54	0.31	0.31	0.85	20.28	20.17	41.3	13.86	67.85	21.76	36.95	1.34	6.07	1.23	1.9	103.47	45.58	105.37
R4950	Fora	Sweden	winter	16.62	1.95	9.31	22.03	6.67	0.42	0.95	1.56	49.91	8.04	59.52	4.75	71.01	11.68	33.62	0.87	3.03	4.1	5.28	87.43	41.62	92.72
R4955	Gulliver	Sweden	spring	4.57	3.13	1.53	8.98	3.18	0.11	0.05	0.58	18.2	3.33	22.12	12.01	49.8	11.86	31.68	0.68	4.66	2.37	3.48	73.67	39.39	77.16
R4959	Herkules	Sweden	winter	11.14	3.07	16.57	28.95	3.62	0.2	0.79	1.5	59.74	4.61	65.85	2.61	76	15.15	65.53	1.18	5.43	1.96	1.93	93.77	74.1	95.7
R4973	Rustan	Sweden	winter	9.74	2.88	6.87	27.69	3.39	0.42	0.52	1.3	47.19	4.34	52.83	3.07	96.08	21.94	29.08	1.06	5.25	2.98	2.8	121.1	38.37	123.9
R4977	Sipal	Sweden	winter	4.84	2.01	4.68	21.43	3.36	0.21	0.31	1	32.96	3.88	37.84	3.9	94.85	22.27	28.38	0.45	4.06	2.74	2.17	121.02	35.63	123.19
R4978	Status, Sv 74-19	Sweden	winter	8.97	1.44	10.92	22.71	1.9	0.12	0.08	0.76	44.03	2.1	46.88	2.92	97.7	26.42	19.45	0.55	4.62	2.4	2.14	127.03	27.02	129.17
R4983	Sv 742819	Sweden	winter	0	2.62	0.5	8.32	4.32	0.21	0.05	0.33	11.44	4.58	16.36	2.67	63.79	20.69	16.21	1.17	3.22	3.83	3.84	87.15	24.42	90.99
R4987	Rajanpur	Pakistan	spring	10.52	2.84	6.82	7.43	5.68	0.18	0.8	2.11	27.61	6.66	36.38	2.78	105.16	5.48	34.35	0.69	2.16	2.3	2.6	113.42	39.5	116.02
R4999	Islamsbad	Pakistan	semi-winter	6.96	5.59	2.26	19.13	7.99	0.22	1.13	1.08	33.94	9.34	44.36	7.38	135.5	20.77	24.85	0.7	4.37	2.58	1.31	163.66	32.5	164.96
R5000	Takht Nusrati	Pakistan	semi-winter	5.67	3.41	8.84	14.14	14.85	0.48	4.83	1.08	32.07	20.16	53.3	3.98	125.2	13.72	24.61	0.13	3.83	2.83	1.27	142.9	31.4	144.17
R5002	Okara-B9	Pakistan	spring	1.92	2.31	0.27	1.67	31.02	0.33	2.2	0.62	6.17	33.55	40.34	2.82	33	2.33	40.01	2.52	1.75	1.4	1.05	38.15	45.68	39.2
R5008	Haripur	Pakistan	spring	5.66	2.18	3.55	9.17	7.27	0.3	1.4	0.72	20.57	8.97	30.25	3.95	95.23	4.76	3.76	1.32	0.25	1.68	2.96	103.94	7.01	106.9
R5009	Nowshera-C4	Pakistan	spring	1.86	0.81	0.55	2.14	6.62	0.11	0.25	0.14	5.37	6.98	12.49	1.83	66.06	6.66	27.93	11.98	1.88	1.99	4.17	74.55	43.78	78.72
R5012	Mianwali	Pakistan	semi-winter	8.73	3.11	3.17	15.21	3.27	0.1	0.2	1.32	30.21	3.57	35.1	2.44	78.22	10.17	29.67	1.24	5.2	4.51	4.07	90.84	40.63	94.91
R5015	Laki	Pakistan	spring	2.13	0.65	2.03	6.19	3.34	0.18	0.62	0.46	11.01	4.15	15.62	4.49	61.3	9.08	33.37	1.1	2.12	2.56	1.73	74.87	39.15	76.6
R5017	Narowal-D1	Pakistan	semi-winter	5.85	2.73	8.31	23.02	2.49	0.17	0.34	1.5	39.9	3	44.4	3.65	78.34	15.89	38.01	0.92	3.91	3.97	4.06	97.88	46.81	101.94
R5019	Rawalpindi-D4	Pakistan	spring	5.83	3.07	3.44	4.64	2.85	0.09	0.13	0.3	16.99	3.08	20.37	3.69	57.68	13.33	38.73	2.74	4.93	4.24	1.35	74.69	50.64	76.05
R5022	Risalpur	Pakistan	spring	1.53	0	0.47	1.62	2.16	0.08	0.09	0.29	3.61	2.32	6.22	3.73	37.11	2.95	41.04	1.17	2.56	4.05	2.44	43.79	48.83	46.23
R5033	Huyouqing	China	semi-winter	1.65	0.59	1.72	5.74	1.68	0.09	0.96	0.26	9.69	2.74	12.69	2.56	69.49	11.13	28.6	2.72	1.95	3.66	3.7	83.17	36.93	86.88
R5038	Xiang2w019	China	semi-winter	2.2	1.58	0.44	1.78	7.64	0.17	0.32	0.44	6	8.13	14.57	2.15	44.85	6.21	21.37	4.13	3.97	5.14	4.69	53.22	34.62	57.91
R5039	E077	China	semi-winter	9.38	2.25	7.5	21.94	2.97	0.17	0.56	1.22	41.08	3.7	46	3.56	66.07	14.36	18.96	4.56	2.49	3.7	7.66	83.99	29.71	91.65
R5040	Luojing-1	China	semi-winter	2.47	0.74	1.5	2.19	21.84	0.33	4.65	0.38	6.9	26.81	34.1	2.82	91.49	16.2	29.4	5.75	2.08	5.67	0.84	110.52	42.9	111.36
R5042	HuR4190	China	semi-winter	9.96	2.33	6.65	21.6	4.66	0.32	1.88	1.32	40.54	6.86	48.72	2.05	61.01	12.11	19.62	1.12	2.09	3.03	2.95	75.17	25.86	78.12
R5044	Hu135	China	semi-winter	6.75	3.24	1.34	4.81	1.99	0.23	3.78	0.73	16.15	6	22.89	3.03	88.07	14.87	21.58	4.36	3.22	3.23	9.22	105.97	32.39	115.19
R5045	Chuan-205	China	spring	10.74	2.42	5.89	26.19	11.36	0.73	2.94	2.46	45.24	15.03	62.73	13.33	54.26	16.66	28.99	3.56	3.49	4.62	5.49	84.25	40.65	89.74
R5047	Meijian-1	China	spring	2.26	2.77	1.63	4.26	9.64	0.27	2.58	0.34	10.92	12.49	23.75	0.65	6.47	3.07	21.37	0.33	0.89	1.28	0.92	10.19	23.87	11.11
R5048	Fuyou-4	China	semi-winter	2.61	1.06	1.83	1.17	2.24	0.15	0.11	0.43	6.67	2.5	9.6	2	21.95	3.22	17.05	0.98	1.16	1.77	0.67	27.16	20.96	27.83
R5049	Fuyou-2-1	China	spring	0	2.12	4.61	9.37	2.22	0.17	0.1	1.97	16.1	2.49	20.56	1.48	34.58	7.19	28.74	2.58	2.17	2.52	2.32	43.26	36.01	45.58
R5057	ZAAS-M5	China	semi-winter	7.01	1.74	3.49	18.78	1.51	0.1	0.49	0.53	31.01	2.1	33.65	2.06	66.94	17.05	31.06	2.18	3.35	3.86	1.91	86.05	40.45	87.95
R5058	ZAAS-M6	China	semi-winter	4.99	0.92	3.18	9.32	5.99	0.28	0.69	0.43	18.42	6.96	25.8	4.93	15.62	7.49	24.89	3.11	4.11	1.44	2.06	28.04	33.56	30.1
R5059	ZAAS-M7	China	semi-winter	2.36	1.21	1.62	6.37	7.8	0.27	5.03	0.4	11.55	13.11	25.07	5.09	72.99	7.74	34.44	1.34	1.96	4.09	2.17	85.82	41.82	88
R5064	ZAAS-M27	China	semi-winter	1.24	0.32	0.45	1.47	3.85	0.12	0.75	0.17	3.47	4.72	8.36	6.11	88.17	10.15	38.46	2.51	4.34	4.22	1.94	104.43	49.54	106.37
R5073	ZAAS-M61	China	semi-winter	2.69	1.04	0.76	1.81	1.21	0.06	0.52	0.53	6.29	1.79	8.61	6.88	62.64	10.9	32.05	2.91	3.81	4.59	1.34	80.42	43.36	81.76
R5087	ZAAS-MS-26	China	semi-winter	4.89	6.35	0.31	3.28	4.06	0.11	0.49	0.55	14.83	4.65	20.03	7.24	75.05	10.59	40.37	1.5	3.69	4.11	0.68	92.88	49.67	93.56
R5088	ZAAS-MS-31	China	semi-winter	6.36	1.6	2.53	7.67	25.22	0.62	6.02	0.26	18.16	31.86	50.28	5.8	73.09	15.93	15.67	1.83	2.68	2.27	1.38	94.82	22.45	96.2
R5091	Xiang5708-A2	China	semi-winter	3.99	1.23	0.61	0.78	9.27	0.26	0.39	0.23	6.61	9.92	16.76	2.04	65.59	15.52	21.79	3.44	3.4	2.16	2.07	83.15	30.79	85.22
R5094	Luojing-2	China	semi-winter	13.63	2.22	9.3	28.03	1.94	0.34	1.35	1.72	53.18	3.62	58.53	0	114.27	11.59	8.94	2.46	0.61	2.08	0.26	125.87	14.08	126.12
R5111	Jisen1311	Germany	spring	5.01	2.29	0.99	6.19	4.07	0.2	0.17	0.36	14.48	4.44	19.28	0	2.97	1.04	13.26	1.74	1.25	0.58	0.37	4.01	16.82	4.38
R5112	Zheshuang-72-1	China	semi-winter	3.37	1.85	3.47	4.76	9.7	0.55	0.44	0.6	13.45	10.69	24.74	0	6.34	10.46	19.77	1.21	1.59	2.5	1.56	16.79	25.06	18.35
R5120	CR 2237	China	spring	8.63	4.32	2.67	17.4	15.57	0.39	0.12	1.14	33.02	16.08	50.24	0	47.32	12.81	28.4	2.21	4.19	2.74	4.51	60.13	37.54	64.63
R5124	ZAAS-MS-51	China	semi-winter	2.74	1.05	0.32	1.35	1.6	0.13	0.48	0.5	5.47	2.21	8.18	2.34	39.29	12.52	19.48	3.8	1.39	1.71	0.58	54.16	26.37	54.74
R5128	ZAAS-MS-84-620	China	semi-winter	1.5	0.51	0.59	3.02	7.71	0.49	2.29	0.42	5.62	10.49	16.53	1.37	38.13	5.9	17.46	2.16	2.01	3.7	0.64	45.4	25.34	46.04
R5129	ZAAS-MS-88	China	semi-winter	2.58	0.93	2.11	7.84	8.59	0.14	0.55	0.78	13.45	9.28	23.51	5.78	49.09	7.61	33.75	0.83	4.29	7.1	0.85	62.48	45.96	63.33
R5130	ZAAS-MS-96	China	semi-winter	3.62	0.71	3.08	8.21	6.08	0.26	3.01	0.49	15.63	9.36	25.47	1.69	65.54	10.04	25.96	0.97	5.34	5.92	1.23	77.27	38.2	78.5
R5131	ZAAS-M34	China	semi-winter	0.57	0.25	1.35	1.18	4.26	0.24	4.64	0.09	3.36	9.14	12.59	1.67	59.65	9.64	14.79	1.63	1.67	1.67	2.37	70.96	19.77	73.33
R5137	DWKL	China	winter	2.21	0.76	0.73	4.68	6.1	0.23	0.64	0.4	8.39	6.96	15.75	0	30.41	8	14.57	2.37	1.82	1.12	1.1	38.41	19.88	39.5
R5142	Zheshuang-8	China	semi-winter	0.85	0.17	0.54	1.37	4.16	0.25	0.57	0.19	2.92	4.98	8.09	0	2.9	1.84	14.83	0.82	0.51	0.32	0.71	4.74	16.48	5.45
R5148	Ganyouza-3	China	winter	0.54	0	0.64	0.55	1.44	0.21	0.89	0.1	1.74	2.53	4.38	0	1.36	1.42	12.42	0.28	0.25	0.2	0.44	2.78	13.14	3.22
R5149	Ningyou-7 (CHN)	China	semi-winter	1.31	0.37	0.92	2.36	5.39	0.16	0.61	0.23	4.96	6.16	11.35	0	67.31	9.82	24.92	2.41	2.69	2.39	1.06	77.13	32.41	78.2
R5152	Q45	China	semi-winter	4.3	1.29	1.21	5.55	6.02	0.25	1.7	0.54	12.34	7.96	20.84	0	0.96	0.61	7.28	0.41	0.34	0.38	0.29	1.57	8.41	1.86
R5153	Rr1-3	China	semi-winter	0.78	0.83	0.33	0.85	10.74	0.17	0.89	0.22	2.79	11.8	14.81	0	4.18	0.96	10.48	0.86	0.59	1.07	0.48	5.14	12.99	5.62
R5159	Niujiaoyoucai	China	semi-winter	2.72	0.84	2.6	4.74	2.8	0.12	0.35	0.6	10.9	3.26	14.76	0	90.21	16.2	23.31	1.8	2.99	1.47	1.58	106.41	29.56	107.99

## Sheet: Table S2
Table S2. Statistical analysis of different components of GSLs in leaves and seeds.
Organ	Component	Mean±SD (μmol/g)	CV (%)
Leaf	PRO	5.51±4.38	79.42
	GNL	2.04±1.22	59.94
	GNA	2.90±2.94	101.58
	GBN	10.38±8.67	83.52
	GBS	8.50±6.49	76.32
	4MeGBS	0.35±0.22	61.33
	1MeGBS	2.57±3.58	139.24
	GST	0.75±0.60	80.32
	TALI	20.83±15.17	72.82
	TIND	11.42±8.56	74.93
	Total	33.00±16.58	50.25
Seed	GNL	6.76±5.92	87.66
	GNA	52.16±32.83	62.94
	GBN	13.88±9.45	68.09
	OHGBS	28.60±11.28	39.45
	GBS	1.89±1.85	98.16
	4MeGBS	2.91±1.94	66.59
	1MeGBS	2.30±1.45	63.29
	GST	3.04±2.29	75.29
	TALI	72.80±41.85	57.49
	TIND	35.69±13.28	37.21
	Total	75.84±42.71	56.32

## Sheet: Table S3
Table S3. Candidate genes identified by selective-sweep analysis for GSL content in seeds.
GeneID	SNP	Function
BnaA09G0069700ZS	A09_4160276, A09_4160467, A09_4160533, A09_4160546, A09_4160571, A09_4160576, A09_4160584, A09_4160602, A09_4160610, A09_4160660, A09_4160798, A09_4160820, A09_4160851, A09_4160877, A09_4160896, A09_4160943, A09_4160952, A09_4160954, A09_4161054, A09_4161065, A09_4161136, A09_4161175, A09_4161213, A09_4161279, A09_4161439, A09_4161442, A09_4161494, A09_4161547, A09_4161578, A09_4161615, A09_41616…	S-type anion channel SLAH3 OS=Arabidopsis thaliana GN=SLAH3 PE=1 SV=1
BnaA09G0069800ZS	A09_4165929, A09_4165931, A09_4165958, A09_4166018, A09_4166048, A09_4166049, A09_4166168, A09_4166185, A09_4166212, A09_4166223, A09_4166261, A09_4166348, A09_4166398, A09_4166457, A09_4166466, A09_4166490, A09_4166498, A09_4166582, A09_4166590, A09_4166725, A09_4167175, A09_4167298, A09_4167773, A09_4167928, A09_4167944, A09_4168036, A09_4168060, A09_4168116	BAHD acyltransferase At5g47980 OS=Arabidopsis thaliana GN=BAHD1 PE=2 SV=1
BnaA09G0069900ZS	A09_4182554, A09_4182579, A09_4182589, A09_4182602, A09_4182644, A09_4182694, A09_4182736, A09_4182931, A09_4182933, A09_4182943, A09_4182961, A09_4182964, A09_4183021, A09_4183087, A09_4183123, A09_4183441, A09_4183630, A09_4183666, A09_4183959, A09_4183995, A09_4184050, A09_4184053, A09_4184085, A09_4184141, A09_4184147, A09_4184186, A09_4184234, A09_4184263, A09_4184357, A09_4184364, A09_41843…	--
BnaA09G0070000ZS	A09_4183441, A09_4183630, A09_4183666, A09_4183959, A09_4183995, A09_4184050, A09_4184053, A09_4184085, A09_4184141, A09_4184147, A09_4184186, A09_4184234, A09_4184263, A09_4184357, A09_4184364, A09_4184371, A09_4184425, A09_4184647, A09_4184680, A09_4184698, A09_4185599, A09_4185650, A09_4185707, A09_4185715, A09_4185896, A09_4186079, A09_4186311, A09_4186329, A09_4186636, A09_4186949	--
BnaA09G0070100ZS	A09_4183959, A09_4183995, A09_4184050, A09_4184053, A09_4184085, A09_4184141, A09_4184147, A09_4184186, A09_4184234, A09_4184263, A09_4184357, A09_4184364, A09_4184371, A09_4184425, A09_4184647, A09_4184680, A09_4184698, A09_4185599, A09_4185650, A09_4185707, A09_4185715, A09_4185896, A09_4186079, A09_4186311, A09_4186329, A09_4186636, A09_4186949	Bifunctional purine biosynthesis protein PurH OS=Ralstonia solanacearum (strain GMI1000) GN=purH PE=3 SV=1
BnaA09G0070200ZS	A09_4189631, A09_4189721, A09_4189900, A09_4190445, A09_4190666, A09_4190813, A09_4191100, A09_4191200, A09_4191277, A09_4191349, A09_4191589, A09_4191620, A09_4191639, A09_4191720, A09_4191746, A09_4191917, A09_4192239, A09_4192677, A09_4192770, A09_4192782, A09_4192830, A09_4193042, A09_4193183, A09_4193249, A09_4193267, A09_4193276, A09_4193336	--
BnaA09G0070300ZS	A09_4193042, A09_4193183, A09_4193249, A09_4193267, A09_4193276, A09_4193336, A09_4194050, A09_4194127, A09_4194217, A09_4194317, A09_4194389, A09_4194462, A09_4194498, A09_4195003, A09_4195509, A09_4195537, A09_4195632, A09_4195749, A09_4195764, A09_4196519, A09_4196774, A09_4196805, A09_4196820, A09_4196836, A09_4196951, A09_4196954, A09_4197065, A09_4197511, A09_4197541, A09_4198028, A09_41981…	Kinesin-like protein klp-3 OS=Caenorhabditis elegans GN=klp-3 PE=1 SV=1
BnaA09G0070400ZS	A09_4195003, A09_4195509, A09_4195537, A09_4195632, A09_4195749, A09_4195764, A09_4196519, A09_4196774, A09_4196805, A09_4196820, A09_4196836, A09_4196951, A09_4196954, A09_4197065, A09_4197511, A09_4197541, A09_4198028, A09_4198158, A09_4198326, A09_4198623, A09_4198625, A09_4198646, A09_4198801, A09_4198813, A09_4198871, A09_4198881, A09_4198882, A09_4198896, A09_4198910, A09_4199037, A09_41990…	60S ribosomal protein L13-1 OS=Brassica napus PE=2 SV=1
BnaA09G0070500ZS	A09_4198623, A09_4198625, A09_4198646, A09_4198801, A09_4198813, A09_4198871, A09_4198881, A09_4198882, A09_4198896, A09_4198910, A09_4199037, A09_4199084, A09_4199107, A09_4199146, A09_4199153, A09_4199261, A09_4199304, A09_4199327, A09_4199534, A09_4199541, A09_4199546, A09_4199561, A09_4199575, A09_4199619, A09_4199624, A09_4199729, A09_4199732, A09_4199749, A09_4199763, A09_4199801, A09_41999…	--
BnaA09G0070600ZS	A09_4203678, A09_4203681, A09_4203695, A09_4203711, A09_4204225, A09_4204310, A09_4204831, A09_4204859, A09_4204914, A09_4207001, A09_4207519, A09_4208199, A09_4208312, A09_4208320, A09_4208356, A09_4208590, A09_4208937, A09_4208948, A09_4209012, A09_4209156, A09_4209181, A09_4209193, A09_4209213, A09_4209214, A09_4209272, A09_4209298, A09_4209399, A09_4209461, A09_4209474, A09_4209576, A09_42096…	Probable amino acid permease 7 OS=Arabidopsis thaliana GN=AAP7 PE=2 SV=1
BnaA09G0070700ZS	A09_4207001, A09_4207519, A09_4208199, A09_4208312, A09_4208320, A09_4208356, A09_4208590, A09_4208937, A09_4208948, A09_4209012, A09_4209156, A09_4209181, A09_4209193, A09_4209213, A09_4209214, A09_4209272, A09_4209298, A09_4209399, A09_4209461, A09_4209474, A09_4209576	--
BnaA09G0070800ZS	A09_4208199, A09_4208312, A09_4208320, A09_4208356, A09_4208590, A09_4208937, A09_4208948, A09_4209012, A09_4209156, A09_4209181, A09_4209193, A09_4209213, A09_4209214, A09_4209272, A09_4209298, A09_4209399, A09_4209461, A09_4209474, A09_4209576, A09_4209623, A09_4209720, A09_4209775, A09_4210072, A09_4210549, A09_4210635, A09_4210801, A09_4212155, A09_4212212, A09_4212376, A09_4212559, A09_42134…	40S ribosomal protein S11-3 OS=Arabidopsis thaliana GN=RPS11C PE=2 SV=2
BnaA09G0070900ZS	A09_4216838, A09_4217719, A09_4217838, A09_4217885, A09_4217897, A09_4217981, A09_4218106, A09_4218529, A09_4218531, A09_4218829, A09_4218973, A09_4219214, A09_4219216, A09_4219275, A09_4219326, A09_4219344, A09_4219359, A09_4219402, A09_4219615, A09_4220037, A09_4220063, A09_4220214, A09_4220271, A09_4220301, A09_4220369, A09_4220389, A09_4220447, A09_4220567, A09_4220695, A09_4220702, A09_42207…	Transcription factor TFIIIB component B'' OS=Schizosaccharomyces pombe (strain 972 / ATCC 24843) GN=bdp1 PE=3 SV=2
BnaA09G0071000ZS	A09_4221148, A09_4221226, A09_4221269, A09_4221316, A09_4221335, A09_4221349, A09_4221354, A09_4221414, A09_4221464, A09_4221558, A09_4221565, A09_4221575, A09_4221657, A09_4221683, A09_4221705, A09_4221751, A09_4221763, A09_4221782, A09_4221789, A09_4221793, A09_4221802, A09_4221806, A09_4221813, A09_4221823, A09_4221835, A09_4221842, A09_4221847, A09_4221855, A09_4221857, A09_4221875, A09_42219…	PHD finger protein ALFIN-LIKE 2 OS=Arabidopsis thaliana GN=AL2 PE=1 SV=1
BnaA09G0071100ZS	A09_4226649, A09_4226662, A09_4226744, A09_4226751, A09_4226923, A09_4226931, A09_4226949, A09_4227011, A09_4227219, A09_4227468, A09_4227504, A09_4227642, A09_4227687, A09_4227702, A09_4227723, A09_4228047, A09_4228077, A09_4228775, A09_4228882, A09_4229016, A09_4229236, A09_4229450, A09_4229480, A09_4229746, A09_4229771, A09_4229772, A09_4230095, A09_4230119, A09_4230155, A09_4230209, A09_42304…	WD repeat-containing protein RUP2 OS=Arabidopsis thaliana GN=RUP2 PE=1 SV=1
BnaA09G0071200ZS	A09_4229236, A09_4229450, A09_4229480, A09_4229746, A09_4229771, A09_4229772, A09_4230095, A09_4230119, A09_4230155, A09_4230209, A09_4230472, A09_4230617, A09_4230626, A09_4230724, A09_4230763, A09_4230775, A09_4230917, A09_4230922, A09_4230930, A09_4230942, A09_4230977, A09_4231012, A09_4231042, A09_4231049, A09_4231093, A09_4231229, A09_4231372, A09_4231536, A09_4231554, A09_4231930, A09_42319…	DNA-directed RNA polymerase III subunit rpc6 OS=Dictyostelium discoideum GN=polr3f PE=3 SV=1
BnaA09G0071300ZS	A09_4238285, A09_4238369, A09_4238400, A09_4238421, A09_4238546, A09_4238551, A09_4238644, A09_4238665, A09_4239085, A09_4239521, A09_4239819, A09_4239908, A09_4239927, A09_4239946, A09_4239976, A09_4239998, A09_4240583, A09_4240794, A09_4240879, A09_4240894, A09_4240903, A09_4241558, A09_4241863, A09_4241976, A09_4242243, A09_4242602, A09_4242625, A09_4242655, A09_4242727, A09_4242796, A09_42429…	Bidirectional sugar transporter SWEET12 OS=Arabidopsis thaliana GN=SWEET12 PE=1 SV=1
BnaA09G0071400ZS	A09_4242727, A09_4242796, A09_4242941, A09_4243120, A09_4243297, A09_4243366, A09_4243661, A09_4243679, A09_4243785, A09_4243839, A09_4243866, A09_4243954, A09_4244008, A09_4244042, A09_4244059, A09_4244060, A09_4244082, A09_4244119, A09_4244199, A09_4244226, A09_4244229, A09_4244286, A09_4244947, A09_4245121, A09_4245157, A09_4245161, A09_4245472, A09_4245484, A09_4245513, A09_4245568, A09_42456…	Probable manganese-transporting ATPase PDR2 OS=Arabidopsis thaliana GN=PDR2 PE=1 SV=1
BnaA09G0071500ZS	A09_4250369, A09_4250767, A09_4250917, A09_4250955, A09_4251149, A09_4251449, A09_4251452, A09_4251683, A09_4251798, A09_4251799, A09_4251870, A09_4251942, A09_4251993, A09_4252032, A09_4252140, A09_4252170, A09_4252343, A09_4252429, A09_4253047, A09_4253084, A09_4253120, A09_4253185, A09_4253486, A09_4253519, A09_4253539, A09_4253642, A09_4253656, A09_4253726, A09_4253771, A09_4253837, A09_42538…	Protein DYAD OS=Arabidopsis thaliana GN=DYAD PE=1 SV=2
BnaA09G0071600ZS	A09_4255245, A09_4255284, A09_4255320, A09_4255422, A09_4255505, A09_4255602, A09_4255607, A09_4255653, A09_4255668, A09_4255704, A09_4255825, A09_4255929, A09_4256077, A09_4256126, A09_4256133, A09_4256419, A09_4256438, A09_4256449, A09_4256469, A09_4256478, A09_4256592, A09_4256603, A09_4256608, A09_4256624, A09_4256688, A09_4256696, A09_4256702, A09_4256723, A09_4256738, A09_4256796, A09_42568…	Calcium-dependent protein kinase SK5 OS=Glycine max PE=1 SV=1
BnaA09G0071700ZS	A09_4260080, A09_4260122, A09_4260125, A09_4260513, A09_4260515, A09_4260525, A09_4260594, A09_4260821, A09_4260851, A09_4260877, A09_4260959, A09_4261408, A09_4261421, A09_4261795, A09_4261813, A09_4261893, A09_4262486, A09_4262508, A09_4262518, A09_4262644, A09_4262733, A09_4262874, A09_4263008, A09_4263234, A09_4263346, A09_4263347, A09_4263366, A09_4263767, A09_4263827, A09_4263887, A09_42640…	Cleft lip and palate transmembrane protein 1 homolog OS=Danio rerio GN=clptm1 PE=2 SV=1
BnaA09G0071800ZS	A09_4261408, A09_4261421, A09_4261795, A09_4261813, A09_4261893, A09_4262486, A09_4262508, A09_4262518, A09_4262644, A09_4262733, A09_4262874, A09_4263008, A09_4263234, A09_4263346, A09_4263347, A09_4263366, A09_4263767, A09_4263827, A09_4263887, A09_4264043, A09_4264151, A09_4264273, A09_4264290, A09_4264306, A09_4264345, A09_4264519, A09_4264643, A09_4264758, A09_4264852, A09_4264983, A09_42650…	Vesicle transport protein SFT2B OS=Mus musculus GN=Sft2d2 PE=1 SV=1
BnaA09G0071900ZS	A09_4265410, A09_4265554, A09_4265584, A09_4265586, A09_4265748, A09_4265761, A09_4265784, A09_4265824, A09_4265826, A09_4265846, A09_4266193, A09_4266352, A09_4266719, A09_4267719, A09_4268206, A09_4268798, A09_4269062, A09_4269628, A09_4269803, A09_4269881, A09_4269927, A09_4270077, A09_4270574, A09_4270650, A09_4270840, A09_4270867, A09_4270884	26S proteasome non-ATPase regulatory subunit 14 homolog OS=Arabidopsis thaliana GN=RPN11 PE=1 SV=1
BnaA09G0072000ZS	A09_4268798, A09_4269062, A09_4269628, A09_4269803, A09_4269881, A09_4269927, A09_4270077, A09_4270574, A09_4270650, A09_4270840, A09_4270867, A09_4270884, A09_4271365, A09_4271368, A09_4271686, A09_4271773, A09_4271797, A09_4271807, A09_4272293, A09_4272328, A09_4272339, A09_4272370, A09_4272376, A09_4272410, A09_4272414, A09_4272526, A09_4272531, A09_4272591, A09_4272802	50S ribosomal protein L24 OS=Rhodospirillum centenum (strain ATCC 51521 / SW) GN=rplX PE=3 SV=1
BnaA09G0072100ZS	A09_4268206, A09_4268798, A09_4269062, A09_4269628, A09_4269803, A09_4269881, A09_4269927, A09_4270077, A09_4270574, A09_4270650, A09_4270840, A09_4270867, A09_4270884, A09_4271365, A09_4271368, A09_4271686, A09_4271773, A09_4271797, A09_4271807, A09_4272293, A09_4272328, A09_4272339, A09_4272370, A09_4272376, A09_4272410, A09_4272414	Probable carboxylesterase 18 OS=Arabidopsis thaliana GN=CXE18 PE=1 SV=1
BnaA09G0072200ZS	A09_4273942, A09_4274006, A09_4274255, A09_4274301, A09_4274386, A09_4274402, A09_4274409, A09_4274444, A09_4275645, A09_4275676, A09_4275983, A09_4276014, A09_4276050, A09_4276737, A09_4277514, A09_4277528, A09_4277544, A09_4277550, A09_4277563, A09_4277585, A09_4277626, A09_4278107, A09_4278407, A09_4278432, A09_4278513, A09_4278611, A09_4278677, A09_4279015, A09_4280532, A09_4280843, A09_42809…	--
BnaA09G0072300ZS	A09_4290856, A09_4291367, A09_4291410, A09_4291504, A09_4291672, A09_4291779, A09_4292127, A09_4292312, A09_4292386, A09_4292489, A09_4292496, A09_4293023, A09_4293199, A09_4293382, A09_4293395, A09_4293412, A09_4293535, A09_4294071, A09_4294153, A09_4294197, A09_4294215, A09_4294259, A09_4294400, A09_4294456, A09_4294484, A09_4294514, A09_4294713, A09_4294923, A09_4295185	High mobility group B protein 7 OS=Arabidopsis thaliana GN=HMGB7 PE=1 SV=1
BnaA09G0072400ZS	A09_4295185, A09_4296099, A09_4296102, A09_4296279, A09_4296417, A09_4296420, A09_4297020, A09_4297039, A09_4297113, A09_4297158, A09_4297215, A09_4297287, A09_4297432, A09_4297433, A09_4297444, A09_4297507, A09_4297554, A09_4297569, A09_4297908, A09_4298492, A09_4298995, A09_4299591, A09_4299680, A09_4299685, A09_4299708, A09_4299718, A09_4299764, A09_4299796, A09_4299875, A09_4299880, A09_42999…	Leucine-rich repeat receptor-like protein kinase PXC2 OS=Arabidopsis thaliana GN=PXC2 PE=2 SV=1
BnaA09G0072500ZS	A09_4298492, A09_4298995, A09_4299591, A09_4299680, A09_4299685, A09_4299708, A09_4299718, A09_4299764, A09_4299796, A09_4299875, A09_4299880, A09_4299913, A09_4299976, A09_4300131, A09_4300212, A09_4300221, A09_4300258, A09_4300283, A09_4300388, A09_4300478, A09_4300551, A09_4300562, A09_4300611, A09_4300635, A09_4300668, A09_4300669, A09_4300697, A09_4300793, A09_4300842, A09_4300896, A09_43009…	Probable glucose-1-phosphate adenylyltransferase large subunit, chloroplastic OS=Arabidopsis thaliana GN=At2g21590 PE=2 SV=1
BnaA09G0072600ZS	A09_4306459, A09_4306632, A09_4306960, A09_4307200, A09_4307453, A09_4308241	--
BnaA09G0072700ZS	A09_4316182, A09_4317125, A09_4317169, A09_4317207, A09_4317224, A09_4317256, A09_4317257, A09_4317297, A09_4317829, A09_4317857, A09_4317978, A09_4318192, A09_4318359, A09_4318630, A09_4319445, A09_4319541, A09_4319729, A09_4319754, A09_4319822, A09_4319829, A09_4319844, A09_4319960, A09_4319961	Superoxide dismutase [Fe] 3, chloroplastic OS=Arabidopsis thaliana GN=FSD3 PE=1 SV=1
BnaA09G0072800ZS	A09_4317125, A09_4317169, A09_4317207, A09_4317224, A09_4317256, A09_4317257, A09_4317297, A09_4317829, A09_4317857, A09_4317978, A09_4318192, A09_4318359, A09_4318630, A09_4319445, A09_4319541, A09_4319729, A09_4319754, A09_4319822, A09_4319829, A09_4319844, A09_4319960, A09_4319961, A09_4320065, A09_4320102, A09_4320110, A09_4320227, A09_4320336, A09_4320409, A09_4320413, A09_4320465, A09_43204…	Dihydroorotate dehydrogenase (quinone), mitochondrial OS=Arabidopsis thaliana GN=PYRD PE=1 SV=2
BnaA09G0072900ZS	A09_4322179, A09_4322230, A09_4322682, A09_4322729, A09_4322743, A09_4322786, A09_4322817, A09_4322949, A09_4322952, A09_4322960, A09_4322972, A09_4323075, A09_4323128, A09_4323498, A09_4323516, A09_4323581, A09_4323622, A09_4323627, A09_4323668, A09_4323774, A09_4323805, A09_4323811, A09_4324099, A09_4324192, A09_4325325, A09_4326102, A09_4326162, A09_4326167	Probable prefoldin subunit 5 OS=Arabidopsis thaliana GN=At5g23290 PE=2 SV=1
BnaA09G0073000ZS	A09_4326823, A09_4327017, A09_4327165, A09_4327221, A09_4327641, A09_4327659, A09_4327674, A09_4329367, A09_4329664, A09_4330359, A09_4330391, A09_4330517	Transcription factor TCP7 OS=Arabidopsis thaliana GN=TCP7 PE=2 SV=1
BnaA09G0073100ZS	A09_4335273, A09_4338086, A09_4338404, A09_4338706, A09_4338880, A09_4338904, A09_4339431, A09_4340083, A09_4340245	Protein TRANSPARENT TESTA 16 OS=Arabidopsis thaliana GN=TT16 PE=1 SV=1
BnaA09G0073200ZS	A09_4364287, A09_4364311, A09_4366080, A09_4366085, A09_4366105, A09_4366125, A09_4366139, A09_4366143, A09_4366509, A09_4367083, A09_4367111, A09_4367391	Protein MIZU-KUSSEI 1 OS=Arabidopsis thaliana GN=MIZ1 PE=1 SV=1
BnaA09G0073300ZS	A09_4367391, A09_4369109, A09_4369124, A09_4369404, A09_4369591, A09_4369603, A09_4369746, A09_4369752, A09_4370053, A09_4370066, A09_4370143, A09_4370272, A09_4370385, A09_4370512	Protein Dr1 homolog OS=Arabidopsis thaliana GN=DR1 PE=2 SV=1
BnaA09G0073400ZS	A09_4366080, A09_4366085, A09_4366105, A09_4366125, A09_4366139, A09_4366143, A09_4366509, A09_4367083, A09_4367111, A09_4367391, A09_4369109, A09_4369124, A09_4369404, A09_4369591, A09_4369603, A09_4369746, A09_4369752, A09_4370053, A09_4370066, A09_4370143, A09_4370272, A09_4370385, A09_4370512, A09_4372458, A09_4372597	G patch domain-containing protein TGH OS=Arabidopsis thaliana GN=TGH PE=2 SV=1
BnaA09G0073500ZS	A09_4375425, A09_4375574	Basic leucine zipper 43 OS=Arabidopsis thaliana GN=BZIP43 PE=1 SV=1
BnaA09G0073600ZS	A09_4381138	Dof zinc finger protein DOF5.4 OS=Arabidopsis thaliana GN=DOF5.4 PE=2 SV=2
BnaA09G0073700ZS	A09_4385783, A09_4385953, A09_4388023, A09_4388944, A09_4389309, A09_4389601	Protein BREAKING OF ASYMMETRY IN THE STOMATAL LINEAGE OS=Arabidopsis thaliana GN=BASL PE=2 SV=1
BnaA09G0073800ZS	A09_4397407	Transcription factor MYB34 OS=Arabidopsis thaliana GN=MYB34 PE=1 SV=1
BnaA09G0073900ZS	A09_4408915, A09_4409765, A09_4409810, A09_4409886, A09_4410224, A09_4411888	G-type lectin S-receptor-like serine/threonine-protein kinase RLK1 OS=Arabidopsis thaliana GN=RLK1 PE=2 SV=2
BnaA09G0074000ZS	A09_4417964, A09_4418122, A09_4419094, A09_4419097, A09_4419420, A09_4419472	Protein COBRA OS=Arabidopsis thaliana GN=COB PE=2 SV=1
BnaC02G0525100ZS	C02_62850120, C02_62850243, C02_62850281, C02_62850291, C02_62850414, C02_62850546, C02_62850567, C02_62850749, C02_62850797, C02_62850815, C02_62850828, C02_62851091, C02_62851103, C02_62851211, C02_62851305, C02_62851364, C02_62851397, C02_62851498, C02_62851844, C02_62852888, C02_62853050, C02_62853382, C02_62853425, C02_62853488, C02_62853497, C02_62853530, C02_62853557, C02_62853586, C02_628…	--
BnaC02G0525200ZS	C02_62851091, C02_62851103, C02_62851211, C02_62851305, C02_62851364, C02_62851397, C02_62851498, C02_62851844, C02_62852888, C02_62853050, C02_62853382, C02_62853425, C02_62853488, C02_62853497, C02_62853530, C02_62853557, C02_62853586, C02_62853701, C02_62854044, C02_62854207, C02_62854231, C02_62854323, C02_62855000, C02_62855174, C02_62855654, C02_62855817, C02_62855858, C02_62856337, C02_628…	--
BnaC02G0525300ZS	C02_62859969, C02_62860075, C02_62860493, C02_62860792, C02_62860989, C02_62861005, C02_62861132, C02_62861214, C02_62861594, C02_62861671, C02_62861689, C02_62861700, C02_62861746, C02_62861760, C02_62861762, C02_62861952, C02_62861977, C02_62862021, C02_62862070, C02_62862131, C02_62862181, C02_62862352, C02_62862367, C02_62862370, C02_62862579, C02_62862612, C02_62862627, C02_62863070, C02_628…	Protein LEO1 homolog OS=Arabidopsis thaliana GN=VIP4 PE=1 SV=1
BnaC02G0525400ZS	C02_62862352, C02_62862367, C02_62862370, C02_62862579, C02_62862612, C02_62862627, C02_62863070, C02_62863142, C02_62863244, C02_62863477, C02_62863480, C02_62863642, C02_62863830, C02_62864224, C02_62864463, C02_62864575, C02_62864581, C02_62864622, C02_62864629, C02_62864691, C02_62864723, C02_62864763, C02_62864770, C02_62864795, C02_62864829, C02_62864879, C02_62864998, C02_62865251, C02_628…	40S ribosomal protein S19-3 OS=Arabidopsis thaliana GN=RPS19C PE=2 SV=1
BnaC02G0525500ZS	C02_62865251, C02_62865279, C02_62865295, C02_62865360, C02_62865425, C02_62865436, C02_62865466, C02_62865469, C02_62865510, C02_62865543, C02_62865584, C02_62865664, C02_62865710, C02_62865713, C02_62865758, C02_62865861, C02_62866043, C02_62866103, C02_62866127, C02_62866283, C02_62866292, C02_62866295, C02_62866324, C02_62866375, C02_62866377, C02_62866957, C02_62867311, C02_62867386, C02_628…	--
BnaC02G0525600ZS	C02_62865469, C02_62865510, C02_62865543, C02_62865584, C02_62865664, C02_62865710, C02_62865713, C02_62865758, C02_62865861, C02_62866043, C02_62866103, C02_62866127, C02_62866283, C02_62866292, C02_62866295, C02_62866324, C02_62866375, C02_62866377, C02_62866957, C02_62867311, C02_62867386, C02_62867815, C02_62867891, C02_62867898, C02_62867917, C02_62868008, C02_62868065, C02_62868218, C02_628…	--
BnaC02G0525700ZS	C02_62876529, C02_62876820, C02_62877039, C02_62877142, C02_62877643, C02_62877710, C02_62877711, C02_62877828, C02_62878273, C02_62878522, C02_62878523, C02_62878584, C02_62878643, C02_62878758, C02_62878768, C02_62878769, C02_62878813, C02_62878971, C02_62879136, C02_62879142, C02_62879150, C02_62879242, C02_62879291, C02_62879434, C02_62879459, C02_62879599, C02_62879701, C02_62879775, C02_628…	--
BnaC02G0525800ZS	C02_62876150, C02_62876154, C02_62876166, C02_62876195, C02_62876209, C02_62876303, C02_62876364, C02_62876529, C02_62876820, C02_62877039, C02_62877142, C02_62877643, C02_62877710, C02_62877711, C02_62877828, C02_62878273, C02_62878522, C02_62878523, C02_62878584, C02_62878643, C02_62878758, C02_62878768, C02_62878769, C02_62878813, C02_62878971, C02_62879136, C02_62879142, C02_62879150, C02_628…	--
BnaC02G0525900ZS	C02_62881842, C02_62881852, C02_62882019, C02_62882231, C02_62882568, C02_62882618, C02_62883173, C02_62883346, C02_62883348, C02_62883385, C02_62883435, C02_62883461, C02_62883505, C02_62883609, C02_62883754, C02_62883896, C02_62883931, C02_62884135, C02_62884166, C02_62884428, C02_62884438, C02_62884439, C02_62884495, C02_62884513, C02_62884529, C02_62884716, C02_62884731, C02_62884812, C02_628…	--
BnaC02G0526000ZS	C02_62880713, C02_62880763, C02_62880981, C02_62881133, C02_62881149, C02_62881172, C02_62881197, C02_62881198, C02_62881382, C02_62881626, C02_62881644, C02_62881649, C02_62881698, C02_62881786, C02_62881814, C02_62881842, C02_62881852, C02_62882019, C02_62882231, C02_62882568, C02_62882618, C02_62883173, C02_62883346, C02_62883348, C02_62883385, C02_62883435, C02_62883461, C02_62883505, C02_628…	SNAP25 homologous protein SNAP33 OS=Arabidopsis thaliana GN=SNAP33 PE=1 SV=1
BnaC02G0526100ZS	C02_62898646, C02_62898683, C02_62898789, C02_62898819, C02_62899368, C02_62899804, C02_62899982, C02_62899988, C02_62900060, C02_62900782, C02_62900803, C02_62901228, C02_62901325, C02_62901661, C02_62901725, C02_62902042, C02_62902317, C02_62902488, C02_62902546, C02_62902604, C02_62902690, C02_62902781, C02_62902851, C02_62903128, C02_62903569, C02_62903597, C02_62903643	Amino acid transporter ANTL3 OS=Arabidopsis thaliana GN=At5g65990 PE=2 SV=1
BnaC02G0526200ZS	C02_62902317, C02_62902488, C02_62902546, C02_62902604, C02_62902690, C02_62902781, C02_62902851, C02_62903128, C02_62903569, C02_62903597, C02_62903643, C02_62903821, C02_62903879, C02_62904025, C02_62904041, C02_62904468, C02_62904469, C02_62904491, C02_62904499, C02_62904507, C02_62904534, C02_62904537, C02_62904549, C02_62904557, C02_62904565, C02_62904570, C02_62904623, C02_62904744, C02_629…	LYR motif-containing protein 4B OS=Salmo salar GN=lyrm4b PE=3 SV=1
BnaC02G0526300ZS	C02_62901325, C02_62901661, C02_62901725, C02_62902042, C02_62902317, C02_62902488, C02_62902546, C02_62902604, C02_62902690, C02_62902781, C02_62902851, C02_62903128, C02_62903569, C02_62903597, C02_62903643, C02_62903821, C02_62903879, C02_62904025, C02_62904041, C02_62904468, C02_62904469, C02_62904491, C02_62904499, C02_62904507, C02_62904534, C02_62904537, C02_62904549, C02_62904557, C02_629…	--
BnaC02G0526400ZS	C02_62904468, C02_62904469, C02_62904491, C02_62904499, C02_62904507, C02_62904534, C02_62904537, C02_62904549, C02_62904557, C02_62904565, C02_62904570, C02_62904623, C02_62904744, C02_62904855, C02_62904865, C02_62904867, C02_62905024, C02_62905042, C02_62905275, C02_62905306, C02_62905416, C02_62905617, C02_62905625, C02_62905634, C02_62905642, C02_62905883, C02_62906435, C02_62906443, C02_629…	--
BnaC02G0526500ZS	C02_62907710, C02_62907827, C02_62907958, C02_62908000, C02_62908012, C02_62908051, C02_62908148, C02_62908155, C02_62908263, C02_62908869, C02_62909411, C02_62909528, C02_62909552, C02_62910444	Non-specific lipid-transfer protein 2B OS=Oryza sativa subsp. japonica GN=LTP2-B PE=2 SV=1
BnaC02G0526600ZS	C02_62911295, C02_62911466, C02_62911577, C02_62911775, C02_62911954, C02_62912366, C02_62913019, C02_62913581, C02_62913612, C02_62913775, C02_62914152, C02_62914156, C02_62914172, C02_62914519, C02_62914758	--
BnaC02G0526700ZS	C02_62915856, C02_62916003, C02_62916075, C02_62916139, C02_62916279, C02_62916290, C02_62916294, C02_62916316, C02_62916727, C02_62917079, C02_62917123, C02_62917292, C02_62917307, C02_62917408, C02_62917473, C02_62917500, C02_62917518, C02_62917598, C02_62917768, C02_62917887, C02_62917994, C02_62918382, C02_62918469, C02_62918594, C02_62918616, C02_62918640, C02_62918723, C02_62918826, C02_629…	Transcription factor DIVARICATA OS=Antirrhinum majus GN=DIVARICATA PE=2 SV=1
BnaC02G0526800ZS	C02_62921593, C02_62922079, C02_62922200, C02_62922264, C02_62922343, C02_62922382, C02_62922385, C02_62922431, C02_62922538, C02_62922590, C02_62922661, C02_62922711, C02_62923036, C02_62923258, C02_62923276, C02_62923377, C02_62923537, C02_62923971, C02_62924191, C02_62924322, C02_62924331, C02_62924424, C02_62924464, C02_62924640, C02_62924703, C02_62924724, C02_62924793, C02_62925332, C02_629…	Ethylene-responsive transcription factor ERF104 OS=Arabidopsis thaliana GN=ERF104 PE=1 SV=1
BnaC02G0526900ZS	C02_62932218, C02_62932477, C02_62933189, C02_62933234, C02_62933246, C02_62933390, C02_62933411, C02_62933506, C02_62933522, C02_62934139, C02_62934229, C02_62934682, C02_62935177, C02_62935299, C02_62936070, C02_62936159, C02_62936205, C02_62936420, C02_62936423, C02_62936960, C02_62936974, C02_62936988, C02_62937009, C02_62937114, C02_62937928, C02_62937999, C02_62938036, C02_62938146, C02_629…	U-box domain-containing protein 51 OS=Arabidopsis thaliana GN=PUB51 PE=2 SV=2
BnaC02G0527000ZS	C02_62937999, C02_62938036, C02_62938146, C02_62938147, C02_62938231, C02_62938548, C02_62938629, C02_62938707, C02_62938744, C02_62938747, C02_62938765, C02_62938776, C02_62938963, C02_62942099, C02_62942101, C02_62942128, C02_62942155, C02_62942236, C02_62942458, C02_62943048, C02_62943152, C02_62943154, C02_62943175, C02_62943299, C02_62943314, C02_62943320, C02_62943332, C02_62943409, C02_629…	U-box domain-containing protein 52 OS=Arabidopsis thaliana GN=PUB52 PE=2 SV=1
BnaC02G0527100ZS	C02_62948781, C02_62950074, C02_62950077, C02_62950089, C02_62950122, C02_62950153, C02_62950704, C02_62950914, C02_62950932, C02_62951066, C02_62951067, C02_62952026, C02_62952027, C02_62952074, C02_62952100, C02_62952118	U-box domain-containing protein 52 OS=Arabidopsis thaliana GN=PUB52 PE=2 SV=1
BnaC02G0527200ZS	C02_62953225, C02_62953258, C02_62953264, C02_62953286, C02_62953308, C02_62953355, C02_62954008, C02_62954158	Zinc finger protein ZAT8 OS=Arabidopsis thaliana GN=ZAT8 PE=2 SV=1
BnaC02G0527300ZS	C02_62957872, C02_62958406, C02_62958623, C02_62958897, C02_62960470, C02_62960481, C02_62960492, C02_62960643, C02_62960696, C02_62960930, C02_62961043, C02_62961061, C02_62961148, C02_62961186, C02_62961198, C02_62961342, C02_62961454, C02_62961466	MADS-box transcription factor 50 OS=Oryza sativa subsp. japonica GN=MADS50 PE=2 SV=1
BnaC02G0527400ZS	C02_62964897, C02_62964987, C02_62964988, C02_62965007, C02_62967812, C02_62967830	NAC domain-containing protein 100 OS=Arabidopsis thaliana GN=NAC100 PE=2 SV=1
BnaC02G0527500ZS	C02_62970252, C02_62970316, C02_62971943, C02_62971946, C02_62972639, C02_62973546, C02_62973547, C02_62973556, C02_62973560, C02_62973567, C02_62973573, C02_62973584, C02_62973600, C02_62974269, C02_62974300, C02_62974313, C02_62974332, C02_62974346, C02_62974384, C02_62974405, C02_62975058	Transcription factor MYB28 OS=Arabidopsis thaliana GN=MYB28 PE=1 SV=1
BnaC02G0527600ZS	C02_62975758, C02_62976445, C02_62976466, C02_62976877, C02_62976996, C02_62977753, C02_62977853, C02_62977868, C02_62978459, C02_62978878, C02_62978908, C02_62979006, C02_62979016, C02_62979043, C02_62979061, C02_62979066, C02_62979288, C02_62979505, C02_62979549	Ribulose-phosphate 3-epimerase, chloroplastic OS=Spinacia oleracea GN=RPE PE=1 SV=1
BnaC02G0527700ZS	C02_62983991, C02_62984091, C02_62984249, C02_62984285, C02_62984747, C02_62984875, C02_62985030, C02_62985084, C02_62985088, C02_62985127, C02_62985140, C02_62985158, C02_62985190, C02_62985191, C02_62985220, C02_62985230, C02_62985268, C02_62985284, C02_62985306, C02_62985520, C02_62985576, C02_62985644, C02_62985717, C02_62985757, C02_62985764, C02_62985768, C02_62985918, C02_62985997, C02_629…	Staphylococcal nuclease domain-containing protein 1 OS=Mus musculus GN=Snd1 PE=1 SV=1
BnaC02G0527800ZS	C02_62991824, C02_62991845, C02_62991874, C02_62991924, C02_62992459, C02_62993091, C02_62993217, C02_62993325, C02_62993847, C02_62993874, C02_62994035, C02_62994041, C02_62994162, C02_62994214, C02_62994313, C02_62994314, C02_62994340, C02_62994344, C02_62994350, C02_62994364, C02_62994401, C02_62994439, C02_62994452, C02_62994600, C02_62994888, C02_62995228, C02_62995236, C02_62995246, C02_629…	Calnexin homolog 1 OS=Arabidopsis thaliana GN=CNX1 PE=1 SV=1
BnaC02G0527900ZS	C02_62995763, C02_62995840, C02_62996024, C02_62996037, C02_62996038, C02_62996047, C02_62996110, C02_62996324, C02_62996542, C02_62996610, C02_62996647, C02_62996719, C02_62996791, C02_62996814, C02_62996901, C02_62996907, C02_62997104, C02_62997131, C02_62997139, C02_62997180, C02_62997215, C02_62997221, C02_62997303, C02_62997313, C02_62997317, C02_62997330, C02_62997338, C02_62997357, C02_629…	--
BnaC02G0528000ZS	C02_63015780, C02_63015800, C02_63015862, C02_63015863, C02_63015875, C02_63015912, C02_63016519, C02_63016606, C02_63016771, C02_63016880, C02_63017005, C02_63017009, C02_63017023, C02_63017125, C02_63017152, C02_63017202, C02_63017239, C02_63017275, C02_63017326, C02_63017373, C02_63017386, C02_63017392, C02_63017560, C02_63017718, C02_63017754, C02_63017764, C02_63017768, C02_63017944, C02_630…	--
BnaC02G0528100ZS	C02_63024689, C02_63024769, C02_63025263, C02_63025273, C02_63025283, C02_63025299, C02_63025439, C02_63025532, C02_63025851, C02_63025953, C02_63026034, C02_63026114, C02_63026256, C02_63026276, C02_63026320, C02_63026339, C02_63026559, C02_63026561, C02_63026639, C02_63026721, C02_63026723, C02_63026732, C02_63026734, C02_63026745, C02_63026750, C02_63026757, C02_63026810, C02_63026840, C02_630…	Ethylene-responsive transcription factor ERF114 OS=Arabidopsis thaliana GN=ERF114 PE=1 SV=1
BnaC02G0528200ZS	C02_63028431, C02_63028448, C02_63028457, C02_63028574, C02_63028614, C02_63028656, C02_63028708, C02_63028718, C02_63028719, C02_63028732, C02_63028738, C02_63028784, C02_63029011, C02_63029370, C02_63029435, C02_63029587, C02_63029768, C02_63029807, C02_63029890, C02_63029942, C02_63029952, C02_63030055, C02_63030056, C02_63030068, C02_63030227, C02_63030236, C02_63030479, C02_63030571, C02_630…	Protein BONZAI 1 OS=Arabidopsis thaliana GN=BON1 PE=1 SV=2
BnaC02G0528300ZS	C02_63038444, C02_63038509, C02_63038527, C02_63038580, C02_63038607, C02_63038777, C02_63038783, C02_63039814, C02_63039827, C02_63040062, C02_63040073, C02_63040105, C02_63040135, C02_63040466, C02_63040811, C02_63040868, C02_63040908, C02_63041045, C02_63041334, C02_63041759, C02_63041937, C02_63041964, C02_63042045, C02_63042165, C02_63042247, C02_63043667, C02_63043699, C02_63044611, C02_630…	Protein BONZAI 1 OS=Arabidopsis thaliana GN=BON1 PE=1 SV=2
BnaC02G0528400ZS	C02_63040466, C02_63040811, C02_63040868, C02_63040908, C02_63041045, C02_63041334, C02_63041759, C02_63041937, C02_63041964, C02_63042045, C02_63042165, C02_63042247, C02_63043667, C02_63043699	--
BnaC02G0528500ZS	C02_63040811, C02_63040868, C02_63040908, C02_63041045, C02_63041334, C02_63041759, C02_63041937, C02_63041964, C02_63042045, C02_63042165, C02_63042247, C02_63043667, C02_63043699, C02_63044611, C02_63044709, C02_63044711, C02_63044732, C02_63044765, C02_63044774, C02_63044798, C02_63044848, C02_63044889, C02_63044914, C02_63044924, C02_63045053, C02_63045124, C02_63045185, C02_63045206, C02_630…	--
BnaC02G0528600ZS	C02_63046227, C02_63046314, C02_63046694, C02_63046699, C02_63046745, C02_63047309, C02_63047385, C02_63047403, C02_63047452, C02_63047459, C02_63047515, C02_63047524, C02_63047529, C02_63047598, C02_63047599, C02_63047626, C02_63047631, C02_63047657, C02_63047663, C02_63047671, C02_63047720, C02_63047737, C02_63047793, C02_63047802, C02_63047840, C02_63047843, C02_63047881, C02_63047896, C02_630…	--
BnaC02G0528700ZS	C02_63054858, C02_63054898, C02_63054952, C02_63055016, C02_63055231, C02_63055278, C02_63055288, C02_63055298, C02_63055352, C02_63055481, C02_63055996, C02_63056393, C02_63056504, C02_63056507, C02_63056642, C02_63056648, C02_63056877, C02_63057270, C02_63057323, C02_63057348, C02_63057350, C02_63057395, C02_63057462, C02_63057848, C02_63058281, C02_63058394, C02_63058422, C02_63058433, C02_630…	Protein MEI2-like 1 OS=Arabidopsis thaliana GN=ML1 PE=1 SV=1
BnaC02G0528800ZS	C02_63063297, C02_63063380, C02_63063409, C02_63063420, C02_63063449, C02_63063896, C02_63063924, C02_63063931, C02_63063945, C02_63064043, C02_63064097, C02_63064175, C02_63064179, C02_63064204, C02_63064249, C02_63064529, C02_63064841, C02_63064901, C02_63064932, C02_63065012, C02_63065020, C02_63065035, C02_63065067, C02_63065090, C02_63065391, C02_63065475, C02_63065501, C02_63065684, C02_630…	Signal recognition particle subunit SRP68 OS=Canis familiaris GN=SRP68 PE=1 SV=1
BnaC02G0528900ZS	C02_63066484, C02_63066488, C02_63066497, C02_63066696, C02_63066721, C02_63066805, C02_63066827, C02_63066870, C02_63066871, C02_63067002, C02_63067011, C02_63067624, C02_63068138, C02_63068206, C02_63068264, C02_63068344, C02_63068381, C02_63068455, C02_63068548, C02_63068565, C02_63068743, C02_63068825, C02_63069167, C02_63070364, C02_63070560, C02_63070923, C02_63070965, C02_63071023, C02_630…	ADP-ribosylation factor GTPase-activating protein AGD1 OS=Arabidopsis thaliana GN=AGD1 PE=2 SV=2
BnaC02G0529000ZS	C02_63069167, C02_63070364, C02_63070560, C02_63070923, C02_63070965, C02_63071023, C02_63071037, C02_63071176, C02_63071641, C02_63071648, C02_63071802, C02_63071807, C02_63071956, C02_63071959, C02_63072221, C02_63072300, C02_63072372, C02_63072859, C02_63072880, C02_63072916, C02_63072961, C02_63074405, C02_63074462, C02_63074984, C02_63075002, C02_63075013, C02_63075144, C02_63075176, C02_630…	ADP-ribosylation factor GTPase-activating protein AGD1 OS=Arabidopsis thaliana GN=AGD1 PE=2 SV=2
BnaC02G0529100ZS	C02_63085432, C02_63085520, C02_63085724, C02_63085742, C02_63085759, C02_63085885, C02_63085906, C02_63085913, C02_63085943, C02_63085957, C02_63085973, C02_63086002, C02_63086091, C02_63086112, C02_63086155, C02_63086167, C02_63086243, C02_63086336, C02_63086360, C02_63086395, C02_63086413, C02_63086434, C02_63086524, C02_63086559, C02_63086574, C02_63086585, C02_63086637, C02_63086638, C02_630…	Ferritin-3, chloroplastic OS=Arabidopsis thaliana GN=FER3 PE=2 SV=1
BnaC02G0529200ZS	C02_63085348, C02_63085358, C02_63085423, C02_63085432, C02_63085520, C02_63085724, C02_63085742, C02_63085759, C02_63085885, C02_63085906, C02_63085913, C02_63085943, C02_63085957, C02_63085973, C02_63086002, C02_63086091, C02_63086112, C02_63086155, C02_63086167, C02_63086243, C02_63086336, C02_63086360, C02_63086395, C02_63086413, C02_63086434, C02_63086524, C02_63086559, C02_63086574, C02_630…	Auxin response factor 2 OS=Arabidopsis thaliana GN=ARF2 PE=1 SV=2
BnaC02G0530900ZS	C02_63242721, C02_63242726, C02_63242733, C02_63242855, C02_63242879, C02_63243038, C02_63243563, C02_63245137, C02_63245215, C02_63245906, C02_63246090, C02_63246198, C02_63246225, C02_63246777	Probable carboxylesterase 120 OS=Arabidopsis thaliana GN=CXE20 PE=2 SV=1
BnaC02G0531000ZS	C02_63245137, C02_63245215, C02_63245906, C02_63246090, C02_63246198, C02_63246225, C02_63246777, C02_63247058, C02_63247080, C02_63247101, C02_63247207, C02_63247333, C02_63247342, C02_63247438, C02_63247520, C02_63247526, C02_63247556, C02_63247664, C02_63247743, C02_63247918, C02_63247972, C02_63248724, C02_63248762, C02_63249015, C02_63249048, C02_63249192, C02_63249210, C02_63249213, C02_632…	DEAD-box ATP-dependent RNA helicase 7 OS=Arabidopsis thaliana GN=RH7 PE=1 SV=2
BnaC02G0531100ZS	C02_63250150, C02_63250195, C02_63250218, C02_63250242, C02_63250255, C02_63250299, C02_63250429, C02_63250451, C02_63250951, C02_63250956, C02_63250963, C02_63250971, C02_63251036, C02_63251117, C02_63251163, C02_63253122, C02_63254785, C02_63254790, C02_63254819, C02_63254822, C02_63254850	--
BnaC02G0531200ZS	C02_63255556, C02_63255574, C02_63255585, C02_63255706, C02_63255883, C02_63256144, C02_63256149, C02_63256159, C02_63256212, C02_63256293, C02_63256556, C02_63256926, C02_63257162, C02_63257181, C02_63257423, C02_63258460, C02_63258565, C02_63258567, C02_63258642, C02_63258670, C02_63258756, C02_63259240, C02_63259284, C02_63259348, C02_63259418, C02_63259422, C02_63259468, C02_63259615	--
BnaC02G0531300ZS	C02_63268827, C02_63268835, C02_63268841, C02_63268957, C02_63268964, C02_63269006, C02_63269017, C02_63269027, C02_63269244, C02_63269271, C02_63269286, C02_63269521, C02_63269525, C02_63269621, C02_63269657, C02_63269678, C02_63269718, C02_63269788	AT-hook motif nuclear-localized protein 6 OS=Arabidopsis thaliana GN=AHL6 PE=2 SV=1
BnaC02G0531400ZS	C02_63268827, C02_63268835, C02_63268841, C02_63268957, C02_63268964, C02_63269006, C02_63269017, C02_63269027, C02_63269244, C02_63269271, C02_63269286, C02_63269521, C02_63269525, C02_63269621, C02_63269657, C02_63269678, C02_63269718, C02_63269788, C02_63271991, C02_63272025, C02_63272099, C02_63272126, C02_63272138, C02_63272145, C02_63272156, C02_63272189, C02_63272279, C02_63272394, C02_632…	--
BnaC02G0531500ZS	C02_63275799, C02_63275811, C02_63275817, C02_63275834, C02_63275840, C02_63275959, C02_63276139, C02_63276325, C02_63276490, C02_63276553, C02_63277476, C02_63277670, C02_63277970, C02_63278062, C02_63278108, C02_63278116, C02_63278125, C02_63278126, C02_63278161, C02_63278183, C02_63278193, C02_63278372, C02_63278482, C02_63278505, C02_63278715, C02_63278865, C02_63279012, C02_63279046, C02_632…	--
BnaC02G0531600ZS	C02_63278372, C02_63278482, C02_63278505, C02_63278715, C02_63278865, C02_63279012, C02_63279046, C02_63279109, C02_63279752, C02_63279774, C02_63279815, C02_63279879, C02_63279919, C02_63280327, C02_63280330, C02_63281359, C02_63281369, C02_63281545, C02_63281565, C02_63281598, C02_63281601, C02_63281690, C02_63281697, C02_63281705, C02_63281707, C02_63282683, C02_63282698, C02_63282710, C02_632…	Chloride conductance regulatory protein ICln OS=Arabidopsis thaliana GN=At5g62290 PE=2 SV=1
BnaC02G0531700ZS	C02_63281359, C02_63281369, C02_63281545, C02_63281565, C02_63281598, C02_63281601, C02_63281690, C02_63281697, C02_63281705, C02_63281707, C02_63282683, C02_63282698, C02_63282710, C02_63282711, C02_63282726, C02_63282731, C02_63282956, C02_63282975, C02_63282979, C02_63283036, C02_63283162, C02_63283256, C02_63283740, C02_63283756, C02_63285569, C02_63290012, C02_63290020, C02_63291449, C02_632…	Probable serine/threonine protein kinase IRE OS=Arabidopsis thaliana GN=IRE PE=2 SV=1
BnaC02G0531800ZS	C02_63295736, C02_63295746, C02_63295750, C02_63295759, C02_63295823, C02_63295827, C02_63296674, C02_63296676, C02_63296801, C02_63296823, C02_63296891, C02_63296917, C02_63297012, C02_63297100, C02_63297101, C02_63297349, C02_63297801, C02_63297813, C02_63297818, C02_63297876, C02_63297883, C02_63297905, C02_63297953, C02_63297957, C02_63297980, C02_63297999, C02_63298028, C02_63298055, C02_632…	21 kDa protein OS=Daucus carota PE=2 SV=1
BnaC02G0531900ZS	C02_63304378, C02_63304387, C02_63304408, C02_63304649, C02_63304920, C02_63304940, C02_63304989, C02_63305009, C02_63305052, C02_63305289, C02_63305543, C02_63305554, C02_63305620, C02_63305649, C02_63305818, C02_63306113, C02_63307585, C02_63307629	NAC domain-containing protein 101 OS=Arabidopsis thaliana GN=NAC101 PE=2 SV=1
BnaC02G0532000ZS	C02_63319320, C02_63320047	40S ribosomal protein S20-2 OS=Arabidopsis thaliana GN=RPS20B PE=2 SV=1
BnaC02G0532100ZS	C02_63322654, C02_63322680, C02_63322832, C02_63322843, C02_63324013, C02_63324028, C02_63327636, C02_63327639, C02_63327646, C02_63327650, C02_63327670, C02_63327699, C02_63327710, C02_63327733	Non-functional NADPH-dependent codeinone reductase 2 OS=Papaver somniferum GN=COR2 PE=1 SV=1
BnaC02G0532300ZS	C02_63338517, C02_63339261, C02_63339276, C02_63339516, C02_63339529, C02_63339530, C02_63339566, C02_63339604, C02_63340180, C02_63340216, C02_63340341, C02_63340343, C02_63340401, C02_63340411, C02_63340416, C02_63340610, C02_63340703, C02_63340726, C02_63340773, C02_63340835, C02_63340841, C02_63340895, C02_63340984, C02_63341017, C02_63341061, C02_63341152, C02_63341809, C02_63341902, C02_633…	Cyclic dof factor 1 OS=Arabidopsis thaliana GN=CDF1 PE=1 SV=2
BnaC02G0532400ZS	C02_63342671, C02_63342757, C02_63342765, C02_63342770, C02_63342806, C02_63342814, C02_63342946, C02_63343049, C02_63343072, C02_63343096, C02_63343270, C02_63343350, C02_63343363, C02_63343547, C02_63343606, C02_63343623, C02_63343654, C02_63344586, C02_63344589, C02_63344652, C02_63344823, C02_63344835, C02_63344843, C02_63344874, C02_63344882, C02_63344937, C02_63344998, C02_63345041, C02_633…	Protein DCL, chloroplastic OS=Solanum lycopersicum GN=DCL PE=2 SV=1
BnaC02G0532500ZS	C02_63342671, C02_63342757, C02_63342765, C02_63342770, C02_63342806, C02_63342814, C02_63342946, C02_63343049, C02_63343072, C02_63343096, C02_63343270, C02_63343350, C02_63343363, C02_63343547, C02_63343606, C02_63343623, C02_63343654, C02_63344586, C02_63344589, C02_63344652, C02_63344823, C02_63344835, C02_63344843, C02_63344874, C02_63344882, C02_63344937, C02_63344998, C02_63345041, C02_633…	E3 ubiquitin-protein ligase MARCH9 OS=Mus musculus GN=March9 PE=2 SV=1
BnaC02G0532600ZS	C02_63365723, C02_63368512, C02_63368643, C02_63368780, C02_63369107, C02_63369139, C02_63369211, C02_63370416, C02_63370486, C02_63370514, C02_63370561, C02_63370576, C02_63370585	50S ribosomal protein L22 OS=Sinorhizobium medicae (strain WSM419) GN=rplV PE=3 SV=1
BnaC02G0532700ZS	C02_63368512, C02_63368643, C02_63368780, C02_63369107, C02_63369139, C02_63369211, C02_63370416, C02_63370486, C02_63370514, C02_63370561, C02_63370576, C02_63370585, C02_63370634, C02_63370759	HVA22-like protein b OS=Arabidopsis thaliana GN=HVA22B PE=2 SV=2
BnaC02G0532800ZS	C02_63370416, C02_63370486, C02_63370514, C02_63370561, C02_63370576, C02_63370585, C02_63370634, C02_63370759	Microtubule-associated protein RP/EB family member 1B OS=Arabidopsis thaliana GN=EB1B PE=1 SV=1
BnaC02G0532900ZS	C02_63378746, C02_63378757, C02_63379777, C02_63379833	--
BnaC02G0533000ZS	C02_63378273, C02_63378359, C02_63378362, C02_63378472, C02_63378489, C02_63378495, C02_63378499, C02_63378540, C02_63378746, C02_63378757, C02_63379777, C02_63379833	Probable inactive poly [ADP-ribose] polymerase SRO5 OS=Arabidopsis thaliana GN=SRO5 PE=1 SV=1
BnaC02G0535300ZS	C02_63600007, C02_63600018, C02_63600036, C02_63600067, C02_63600084, C02_63600086, C02_63600101, C02_63600132, C02_63600150, C02_63600162, C02_63600170, C02_63600174, C02_63600199, C02_63600235, C02_63600248, C02_63600255, C02_63600268, C02_63600269, C02_63600517, C02_63600522, C02_63600549, C02_63600551, C02_63600597, C02_63600600	Cyclin-dependent kinase G1 OS=Arabidopsis thaliana GN=CDKG1 PE=1 SV=1
BnaC02G0535400ZS	C02_63600517, C02_63600522, C02_63600549, C02_63600551, C02_63600597, C02_63600600, C02_63600834, C02_63601245, C02_63601301, C02_63601323, C02_63601355, C02_63601358, C02_63601373, C02_63601437, C02_63601439, C02_63601479, C02_63601491, C02_63601514, C02_63601553, C02_63601564, C02_63601600, C02_63601610, C02_63601611, C02_63601667, C02_63601680, C02_63601730, C02_63601905, C02_63601938, C02_636…	4-coumarate--CoA ligase-like 9 OS=Arabidopsis thaliana GN=4CLL9 PE=1 SV=2
BnaC02G0535500ZS	C02_63610818, C02_63610853, C02_63610882, C02_63610903, C02_63610944, C02_63610973, C02_63610979, C02_63611217, C02_63611218, C02_63612046, C02_63612409, C02_63612675, C02_63612707, C02_63612716, C02_63612733, C02_63612772, C02_63612922, C02_63613198, C02_63613260, C02_63613327, C02_63613669, C02_63613684, C02_63613834, C02_63613908, C02_63614040, C02_63614057, C02_63614169, C02_63614176, C02_636…	Heat stress transcription factor A-1a OS=Arabidopsis thaliana GN=HSFA1A PE=1 SV=2
BnaC02G0535600ZS	C02_63612046, C02_63612409, C02_63612675, C02_63612707, C02_63612716, C02_63612733, C02_63612772, C02_63612922, C02_63613198, C02_63613260, C02_63613327, C02_63613669, C02_63613684, C02_63613834, C02_63613908, C02_63614040, C02_63614057, C02_63614169, C02_63614176, C02_63614425, C02_63614456, C02_63614495, C02_63614529, C02_63614557, C02_63614566, C02_63614594, C02_63614652, C02_63614762, C02_636…	Gibberellin-regulated protein 1 OS=Arabidopsis thaliana GN=GASA1 PE=2 SV=2
BnaC02G0535700ZS	C02_63617780, C02_63617828, C02_63617833, C02_63617848, C02_63617854, C02_63617870, C02_63617972, C02_63618039, C02_63618043, C02_63618073, C02_63618074, C02_63618107, C02_63618125, C02_63618261, C02_63618267, C02_63618293, C02_63618438, C02_63618609, C02_63618652, C02_63618653, C02_63618686, C02_63618720, C02_63618830, C02_63618920, C02_63618934, C02_63618995, C02_63618998, C02_63619145, C02_636…	--
BnaC02G0535800ZS	C02_63622390, C02_63622456, C02_63622529, C02_63622546, C02_63622561, C02_63622720, C02_63622788, C02_63622933, C02_63622962, C02_63623036, C02_63623077, C02_63623450, C02_63623696, C02_63623768, C02_63623834, C02_63623841, C02_63624006, C02_63624014, C02_63624374, C02_63624424, C02_63624548, C02_63624623, C02_63625115, C02_63625248, C02_63625305, C02_63625315, C02_63625506, C02_63625508, C02_636…	Heat stress transcription factor B-1 OS=Arabidopsis thaliana GN=HSFB1 PE=2 SV=2
BnaC02G0535900ZS	C02_63638207, C02_63639258, C02_63639259, C02_63639272, C02_63640810, C02_63640849, C02_63640850, C02_63640893, C02_63640898	--
BnaC02G0536000ZS	C02_63639258, C02_63639259, C02_63639272, C02_63640810, C02_63640849, C02_63640850, C02_63640893, C02_63640898	--
BnaC02G0536100ZS	C02_63638207, C02_63639258, C02_63639259, C02_63639272, C02_63640810, C02_63640849, C02_63640850, C02_63640893, C02_63640898	WD repeat-containing protein 6 OS=Homo sapiens GN=WDR6 PE=1 SV=1
BnaC02G0536200ZS	C02_63662395, C02_63662416, C02_63662547, C02_63662640, C02_63662806, C02_63663005, C02_63663104, C02_63663220, C02_63663365, C02_63663401, C02_63663773, C02_63663781, C02_63663853, C02_63663868, C02_63663884, C02_63663893, C02_63663968, C02_63664228, C02_63664327, C02_63664595, C02_63664670, C02_63664674, C02_63664684, C02_63664717, C02_63664722, C02_63664775, C02_63664777, C02_63664990, C02_636…	FBD-associated F-box protein At5g38590 OS=Arabidopsis thaliana GN=At5g38590 PE=2 SV=1
BnaC02G0536300ZS	C02_63666092, C02_63666102, C02_63666301, C02_63666369, C02_63666469, C02_63666508, C02_63666558, C02_63667253, C02_63667436, C02_63667695, C02_63668080, C02_63668221, C02_63668284, C02_63668295, C02_63668318, C02_63668336, C02_63669085, C02_63669349, C02_63669371, C02_63669441, C02_63669561, C02_63669737, C02_63669740, C02_63669761, C02_63669788, C02_63669808, C02_63669815, C02_63669839, C02_636…	Protein Jade-1 OS=Danio rerio GN=jade1 PE=2 SV=1
BnaC02G0536400ZS	C02_63669085, C02_63669349, C02_63669371, C02_63669441, C02_63669561, C02_63669737, C02_63669740, C02_63669761, C02_63669788, C02_63669808, C02_63669815, C02_63669839, C02_63669863, C02_63669872, C02_63669881, C02_63669946, C02_63671332, C02_63671647, C02_63672768, C02_63672907, C02_63673033, C02_63673101, C02_63673128, C02_63673155, C02_63673161, C02_63673203, C02_63673218, C02_63673283, C02_636…	Cytochrome P450 94B1 OS=Arabidopsis thaliana GN=CYP94B1 PE=2 SV=1
BnaC02G0536500ZS	C02_63686191, C02_63686303, C02_63686721, C02_63686793, C02_63686804, C02_63686859, C02_63686918, C02_63687055, C02_63687515, C02_63687521, C02_63687560, C02_63687569, C02_63687638, C02_63687764, C02_63687800, C02_63687845, C02_63688159, C02_63688278, C02_63688281, C02_63688468, C02_63688471, C02_63688503, C02_63688563, C02_63688862, C02_63688908, C02_63688947, C02_63689032, C02_63689568, C02_636…	CBS domain-containing protein CBSCBSPB1 OS=Arabidopsis thaliana GN=CBSCBSPB1 PE=1 SV=1
BnaC02G0536600ZS	C02_63688468, C02_63688471, C02_63688503, C02_63688563, C02_63688862, C02_63688908, C02_63688947, C02_63689032, C02_63689568, C02_63689574, C02_63689584, C02_63689604, C02_63689659, C02_63689660, C02_63690464, C02_63690479, C02_63690528, C02_63690558, C02_63690744, C02_63690751, C02_63690988, C02_63691004, C02_63691040, C02_63691145, C02_63691156, C02_63691196, C02_63691288, C02_63691300, C02_636…	Gamma carbonic anhydrase-like 1, mitochondrial OS=Arabidopsis thaliana GN=GAMMACAL1 PE=1 SV=1
BnaC02G0536700ZS	C02_63690751, C02_63690988, C02_63691004, C02_63691040, C02_63691145, C02_63691156, C02_63691196, C02_63691288, C02_63691300, C02_63691302, C02_63691316, C02_63691434, C02_63691437, C02_63691501, C02_63691507, C02_63691764, C02_63692000, C02_63692006, C02_63692012, C02_63692017, C02_63692245, C02_63692342, C02_63692590, C02_63692609, C02_63692966, C02_63693020, C02_63693029, C02_63693079, C02_636…	--
BnaC02G0536800ZS	C02_63692342, C02_63692590, C02_63692609, C02_63692966, C02_63693020, C02_63693029, C02_63693079, C02_63693443, C02_63693472, C02_63693477, C02_63693505, C02_63694279, C02_63695234, C02_63695253, C02_63695280, C02_63695325, C02_63695355, C02_63695366, C02_63695586, C02_63695863, C02_63695901	--
BnaC02G0536900ZS	C02_63695586, C02_63695863, C02_63695901, C02_63696349, C02_63696697, C02_63696808, C02_63696824, C02_63697197, C02_63697511, C02_63697520, C02_63697562, C02_63697586, C02_63697654, C02_63697667, C02_63697688, C02_63697698, C02_63697905, C02_63698051, C02_63698072, C02_63698093, C02_63698109, C02_63698176, C02_63698230, C02_63698405, C02_63698694, C02_63698792	F-box/LRR-repeat protein At5g63520 OS=Arabidopsis thaliana GN=At5g63520 PE=2 SV=1
BnaC02G0537000ZS	C02_63702220, C02_63702350, C02_63702732, C02_63703211	--
BnaC02G0537100ZS	C02_63705897, C02_63705913, C02_63705958, C02_63705995, C02_63706083, C02_63706175, C02_63706193, C02_63706194, C02_63706265, C02_63706434, C02_63706470, C02_63706479, C02_63706696, C02_63706819, C02_63706870, C02_63706893, C02_63706974, C02_63707278, C02_63707280, C02_63707347, C02_63707452, C02_63707954, C02_63709469, C02_63709537, C02_63709690, C02_63710308	Copper transport protein ATX1 OS=Arabidopsis thaliana GN=ATX1 PE=1 SV=1
BnaC03G0701300ZS	C03_67617567, C03_67618075, C03_67618126, C03_67618136, C03_67618146, C03_67618171, C03_67618902, C03_67620395, C03_67621082, C03_67621447, C03_67621478, C03_67621508, C03_67621711, C03_67621764, C03_67622487, C03_67622710, C03_67622734, C03_67622759, C03_67622807, C03_67622878, C03_67622913, C03_67622984, C03_67623025	La-related protein 1C OS=Arabidopsis thaliana GN=LARP1C PE=1 SV=1
BnaC03G0701400ZS	C03_67620395, C03_67621082, C03_67621447, C03_67621478, C03_67621508, C03_67621711, C03_67621764, C03_67622487, C03_67622710, C03_67622734, C03_67622759, C03_67622807, C03_67622878, C03_67622913, C03_67622984, C03_67623025, C03_67623494	--
BnaC03G0701500ZS	C03_67624993, C03_67625069, C03_67625087, C03_67625089, C03_67625504, C03_67625785, C03_67625932, C03_67625987, C03_67626675, C03_67626753, C03_67626992, C03_67626995, C03_67627002, C03_67627103, C03_67627146, C03_67627295, C03_67627583, C03_67627628, C03_67627703, C03_67627713, C03_67628092, C03_67628119, C03_67628319, C03_67628323, C03_67628411, C03_67628500, C03_67628525, C03_67628713, C03_676…	Protein FD OS=Arabidopsis thaliana GN=FD PE=1 SV=1
BnaC03G0701600ZS	C03_67631048, C03_67631222, C03_67631326, C03_67631393, C03_67631541, C03_67631563, C03_67631631, C03_67631646, C03_67631647, C03_67631669, C03_67631678, C03_67631680, C03_67631724, C03_67631932, C03_67632464, C03_67632634, C03_67632811, C03_67632847, C03_67633008, C03_67633033, C03_67633424, C03_67633435, C03_67633544, C03_67633662, C03_67634048, C03_67634067, C03_67634077, C03_67634145, C03_676…	Pathogenesis-related protein 5 OS=Arabidopsis thaliana GN=At1g75040 PE=1 SV=1
BnaC03G0701800ZS	C03_67651460, C03_67651463, C03_67651548, C03_67651564, C03_67651593, C03_67651637, C03_67651655, C03_67651658, C03_67651673, C03_67651680, C03_67651731, C03_67651801, C03_67651869, C03_67651890, C03_67651962, C03_67652052, C03_67652078, C03_67652140, C03_67652181, C03_67652209, C03_67652275, C03_67652450, C03_67652489, C03_67652587, C03_67652718, C03_67652757, C03_67652829, C03_67652849, C03_676…	--
BnaC03G0701900ZS	C03_67662788, C03_67662807, C03_67662827, C03_67662842, C03_67662954, C03_67662987, C03_67663037, C03_67663056, C03_67663061, C03_67663078, C03_67663227, C03_67663274, C03_67663288, C03_67663315, C03_67663328, C03_67663360, C03_67663366, C03_67663386, C03_67663400, C03_67663463, C03_67663508, C03_67663526, C03_67663531, C03_67663579, C03_67663591, C03_67663607, C03_67663629, C03_67663706, C03_676…	Probable receptor-like protein kinase At1g67000 OS=Arabidopsis thaliana GN=At1g67000 PE=2 SV=2
BnaC03G0702000ZS	C03_67676367, C03_67676375, C03_67676530, C03_67676596, C03_67676620, C03_67676649, C03_67676686, C03_67676848, C03_67676898, C03_67676979, C03_67676987, C03_67677029, C03_67677170, C03_67677175, C03_67677207, C03_67677448, C03_67677587, C03_67677635, C03_67677646, C03_67677666, C03_67677670, C03_67677709, C03_67677810, C03_67677838, C03_67677870, C03_67677981, C03_67678012, C03_67678052, C03_676…	--
BnaC03G0702100ZS	C03_67684600, C03_67684647, C03_67684818, C03_67684843, C03_67684904, C03_67684945, C03_67685153, C03_67685205, C03_67685210, C03_67685444, C03_67687570, C03_67687594, C03_67687609, C03_67687620, C03_67687632, C03_67687646, C03_67687658, C03_67687686, C03_67687696, C03_67687749, C03_67687777, C03_67687815, C03_67687868, C03_67687923, C03_67687935, C03_67687974, C03_67687990	--
BnaC03G0702200ZS	C03_67687570, C03_67687594, C03_67687609, C03_67687620, C03_67687632, C03_67687646, C03_67687658, C03_67687686, C03_67687696, C03_67687749, C03_67687777, C03_67687815, C03_67687868, C03_67687923, C03_67687935, C03_67687974, C03_67687990, C03_67688409, C03_67688435, C03_67688467, C03_67688475, C03_67688483, C03_67688487, C03_67688526, C03_67688537, C03_67688615, C03_67688622, C03_67688708, C03_676…	--
BnaC03G0702300ZS	C03_67701957, C03_67702080, C03_67702121, C03_67702131, C03_67702159, C03_67702268, C03_67702331, C03_67702334, C03_67702364, C03_67702665, C03_67702733, C03_67702744, C03_67702747, C03_67702823, C03_67702861, C03_67702884, C03_67702913, C03_67702975, C03_67702995, C03_67703034, C03_67703111, C03_67703119, C03_67703136, C03_67703153, C03_67703206, C03_67703265, C03_67703295, C03_67703306, C03_677…	--
BnaC03G0702400ZS	C03_67700337, C03_67700358, C03_67701957, C03_67702080, C03_67702121, C03_67702131, C03_67702159, C03_67702268, C03_67702331, C03_67702334, C03_67702364, C03_67702665, C03_67702733, C03_67702744, C03_67702747, C03_67702823, C03_67702861, C03_67702884, C03_67702913, C03_67702975, C03_67702995, C03_67703034, C03_67703111, C03_67703119, C03_67703136, C03_67703153, C03_67703206, C03_67703265, C03_677…	--
BnaC03G0702500ZS	C03_67716006, C03_67716010, C03_67716017, C03_67716023, C03_67716032, C03_67716063, C03_67716078, C03_67716082, C03_67716162, C03_67716283, C03_67716313, C03_67716345, C03_67716357, C03_67716359, C03_67716407, C03_67716440, C03_67716776, C03_67717142, C03_67717178, C03_67717179, C03_67717299, C03_67717320, C03_67717540, C03_67717572, C03_67717878, C03_67717929, C03_67717995, C03_67718111, C03_677…	Potassium channel KAT2 OS=Arabidopsis thaliana GN=KAT2 PE=1 SV=3
BnaC03G0702600ZS	C03_67721726, C03_67723225, C03_67723692, C03_67723717, C03_67723791, C03_67723823, C03_67723869, C03_67723870, C03_67723899, C03_67723970, C03_67724016, C03_67724018, C03_67724457, C03_67724489, C03_67724522, C03_67724559	--
BnaC03G0702700ZS	C03_67725758, C03_67725866, C03_67726032, C03_67726043, C03_67726490, C03_67726926, C03_67727320, C03_67727480, C03_67727568, C03_67727694, C03_67727778, C03_67727801, C03_67727805, C03_67727827, C03_67727982, C03_67727992, C03_67728310, C03_67728473, C03_67728555, C03_67729340, C03_67729369	Glucan endo-1,3-beta-glucosidase 11 OS=Arabidopsis thaliana GN=At1g32860 PE=1 SV=1
BnaC03G0702800ZS	C03_67733103, C03_67733343, C03_67733471, C03_67733532, C03_67733578, C03_67733682, C03_67733686, C03_67733889, C03_67733928, C03_67733993, C03_67733995, C03_67734007, C03_67734043, C03_67734047, C03_67734212, C03_67734382, C03_67734427, C03_67734429, C03_67734441, C03_67734487, C03_67734576, C03_67734929, C03_67735118, C03_67735136, C03_67735344, C03_67735445, C03_67735656, C03_67735753, C03_677…	Probable protein phosphatase 2C 74 OS=Arabidopsis thaliana GN=At5g36250 PE=1 SV=1
BnaC03G0702900ZS	C03_67736583, C03_67736859, C03_67737032, C03_67737512, C03_67739033, C03_67739143, C03_67739619, C03_67739730, C03_67739791, C03_67739836, C03_67739951, C03_67740007, C03_67740456, C03_67740611, C03_67740725, C03_67740805, C03_67740936, C03_67741179, C03_67741209, C03_67741268, C03_67741285, C03_67741340, C03_67741356, C03_67741368, C03_67741432, C03_67741438, C03_67741570, C03_67741638, C03_677…	Uncharacterized protein At2g29880 OS=Arabidopsis thaliana GN=At2g29880 PE=2 SV=1
BnaC03G0703000ZS	C03_67748521, C03_67748612, C03_67748619, C03_67748623, C03_67748826, C03_67748955, C03_67748964, C03_67749005, C03_67749027, C03_67749142	--
BnaC03G0703100ZS	C03_67757583, C03_67757636, C03_67758331, C03_67758534, C03_67758600, C03_67758634, C03_67758871, C03_67760261, C03_67760283, C03_67760315, C03_67760334	--
BnaC03G0703200ZS	C03_67766179, C03_67766236, C03_67766420, C03_67766578, C03_67766580, C03_67766602, C03_67766618, C03_67766715, C03_67766743, C03_67766794, C03_67767131, C03_67767181, C03_67767268, C03_67767390, C03_67767414, C03_67767417, C03_67767444, C03_67767616, C03_67767691, C03_67767724, C03_67767828, C03_67767900, C03_67767911, C03_67767928, C03_67768018, C03_67768037, C03_67768064, C03_67768076, C03_677…	--
BnaC03G0703300ZS	C03_67775086, C03_67775123, C03_67775165, C03_67775175, C03_67775198, C03_67775200, C03_67775261, C03_67775271, C03_67775419, C03_67775432, C03_67775466, C03_67775470, C03_67775486, C03_67775520, C03_67775535, C03_67775542, C03_67775557, C03_67775558, C03_67775635, C03_67775662, C03_67775697, C03_67775732, C03_67775752, C03_67775827, C03_67775849, C03_67775873, C03_67776058, C03_67776170, C03_677…	--
BnaC03G0703400ZS	C03_67775827, C03_67775849, C03_67775873, C03_67776058, C03_67776170, C03_67776174, C03_67776202, C03_67776245, C03_67776363, C03_67776364, C03_67776373, C03_67776424, C03_67776673, C03_67776674, C03_67776815, C03_67776856, C03_67776869, C03_67776876, C03_67777099, C03_67777108, C03_67777217, C03_67777317, C03_67777352, C03_67777384, C03_67777388, C03_67778366, C03_67778403, C03_67778587, C03_677…	--
BnaC03G0703500ZS	C03_67790077, C03_67790128, C03_67790172, C03_67790253, C03_67790294, C03_67790425, C03_67790480, C03_67790520, C03_67790555, C03_67790778, C03_67790822, C03_67790872, C03_67791033, C03_67791224, C03_67791825, C03_67791881, C03_67791921, C03_67791970, C03_67792022, C03_67792027, C03_67793327, C03_67793368, C03_67793379, C03_67793399, C03_67793423, C03_67793481, C03_67793552, C03_67793561, C03_677…	--
BnaC03G0703600ZS	C03_67818369, C03_67818436, C03_67818468, C03_67818480, C03_67819530, C03_67819613, C03_67819725, C03_67819735, C03_67819769, C03_67819805, C03_67819819, C03_67819860, C03_67819894, C03_67819911, C03_67820358, C03_67820392, C03_67820505, C03_67821048, C03_67821705, C03_67821742, C03_67821754, C03_67821783, C03_67821851	--
BnaC03G0703700ZS	C03_67826367, C03_67826506, C03_67826595, C03_67827156, C03_67827302, C03_67827465, C03_67828200, C03_67828223, C03_67828288, C03_67828341, C03_67828368, C03_67828491, C03_67828943, C03_67828952, C03_67828963, C03_67829009, C03_67829025, C03_67829080, C03_67829098, C03_67829119, C03_67829130, C03_67829166, C03_67829179, C03_67829340, C03_67829443, C03_67829554, C03_67829562, C03_67829597, C03_678…	Ras-related protein RABA1e OS=Arabidopsis thaliana GN=RABA1E PE=2 SV=1
BnaC03G0703800ZS	C03_67826506, C03_67826595, C03_67827156, C03_67827302, C03_67827465, C03_67828200, C03_67828223, C03_67828288, C03_67828341, C03_67828368, C03_67828491, C03_67828943, C03_67828952, C03_67828963, C03_67829009, C03_67829025, C03_67829080, C03_67829098, C03_67829119, C03_67829130, C03_67829166, C03_67829179, C03_67829340, C03_67829443, C03_67829554, C03_67829562, C03_67829597, C03_67829601, C03_678…	--
BnaC03G0703900ZS	C03_67827465, C03_67828200, C03_67828223, C03_67828288, C03_67828341, C03_67828368, C03_67828491, C03_67828943, C03_67828952, C03_67828963, C03_67829009, C03_67829025, C03_67829080, C03_67829098, C03_67829119, C03_67829130, C03_67829166, C03_67829179, C03_67829340, C03_67829443, C03_67829554, C03_67829562, C03_67829597, C03_67829601, C03_67829607, C03_67829617, C03_67829652, C03_67829801, C03_678…	--
BnaC03G0704000ZS	C03_67831209, C03_67831222, C03_67831319, C03_67831355, C03_67831377, C03_67831404, C03_67831405, C03_67831424, C03_67831501, C03_67831530, C03_67831544, C03_67831607, C03_67831692, C03_67831761, C03_67831874, C03_67832037, C03_67832165, C03_67832229, C03_67832897, C03_67832904, C03_67832943, C03_67833237, C03_67833244, C03_67833483, C03_67833587, C03_67833597, C03_67833616, C03_67833702, C03_678…	Adenylosuccinate lyase OS=Haemophilus influenzae (strain ATCC 51907 / DSM 11121 / KW20 / Rd) GN=purB PE=3 SV=1
BnaC03G0704100ZS	C03_67837288, C03_67837327, C03_67837348, C03_67838469, C03_67838512, C03_67838521, C03_67838544, C03_67839696, C03_67839717, C03_67839827, C03_67840137, C03_67840143, C03_67840210, C03_67840396	--
BnaC03G0704200ZS	C03_67841539, C03_67841574, C03_67841586, C03_67841675, C03_67841779, C03_67841815, C03_67841909, C03_67842070, C03_67842093, C03_67842098, C03_67842281, C03_67842312, C03_67842317, C03_67842378, C03_67842467, C03_67842501, C03_67842525, C03_67842720, C03_67842773, C03_67842857, C03_67842910, C03_67842917, C03_67842920, C03_67843007, C03_67843255, C03_67843547, C03_67843630, C03_67843722, C03_678…	CLAVATA3/ESR (CLE)-related protein 2 OS=Arabidopsis thaliana GN=CLE2 PE=1 SV=1
BnaC03G0704300ZS	C03_67847870, C03_67847881, C03_67847887, C03_67848100, C03_67848150, C03_67848152, C03_67848176, C03_67848215, C03_67848257, C03_67848262, C03_67848307, C03_67848333, C03_67848373, C03_67848415, C03_67849530, C03_67849532, C03_67849605, C03_67849607, C03_67849639, C03_67849644, C03_67849878, C03_67849930, C03_67849960, C03_67849965, C03_67849971, C03_67849983, C03_67850024, C03_67850080, C03_678…	Replication protein A 70 kDa DNA-binding subunit B OS=Arabidopsis thaliana GN=RPA1B PE=3 SV=1
BnaC03G0704400ZS	C03_67858238, C03_67858276, C03_67858654, C03_67858683, C03_67858686, C03_67858712, C03_67858723, C03_67860069, C03_67860073, C03_67860139, C03_67860231, C03_67860291, C03_67860434, C03_67860556, C03_67861763, C03_67861931, C03_67861979, C03_67862458, C03_67862487, C03_67862587, C03_67862655, C03_67862661, C03_67862761	Putative transmembrane protein At3g54730 OS=Arabidopsis thaliana GN=At3g54730 PE=2 SV=1
BnaC03G0704500ZS	C03_67880751	--
BnaC03G0704600ZS	C03_67892976, C03_67893102, C03_67893379, C03_67893575, C03_67893578, C03_67893676, C03_67893711, C03_67893755, C03_67893804, C03_67893860, C03_67893929, C03_67893934, C03_67894009, C03_67894163, C03_67894364, C03_67894396, C03_67894406, C03_67894432, C03_67894436, C03_67894449, C03_67894511, C03_67895595, C03_67895597, C03_67895621, C03_67895642, C03_67895654, C03_67895681, C03_67896075, C03_678…	--
BnaC03G0704700ZS	C03_67911869, C03_67911877, C03_67911889, C03_67911922, C03_67912006, C03_67912108, C03_67912416, C03_67912424, C03_67912460, C03_67912465, C03_67912486, C03_67912691, C03_67912704, C03_67912811, C03_67912919, C03_67912939, C03_67913039, C03_67913295, C03_67913458, C03_67913513, C03_67913773, C03_67914046, C03_67914225, C03_67914479, C03_67914587, C03_67914647, C03_67914674, C03_67914678, C03_679…	--
BnaC03G0704800ZS	C03_67923036, C03_67923091, C03_67924973, C03_67924983, C03_67925003, C03_67925010, C03_67925018, C03_67925087, C03_67925088	DEAD-box ATP-dependent RNA helicase 12 OS=Arabidopsis thaliana GN=RH12 PE=2 SV=1
BnaC03G0704900ZS	C03_67924973, C03_67924983, C03_67925003, C03_67925010, C03_67925018, C03_67925087, C03_67925088, C03_67926102, C03_67926110, C03_67926167, C03_67926169, C03_67926189, C03_67926272, C03_67926365, C03_67926368, C03_67926376, C03_67926408, C03_67926454, C03_67926510, C03_67926528, C03_67926564, C03_67927124, C03_67927125, C03_67927159, C03_67927429, C03_67927484, C03_67927653, C03_67927730, C03_679…	Phospholipase A1-IIgamma OS=Arabidopsis thaliana GN=DSEL PE=1 SV=1
BnaC03G0705000ZS	C03_67947676, C03_67947759, C03_67949223, C03_67949287	--
BnaC03G0705100ZS	C03_67958602, C03_67958633, C03_67958640, C03_67958688, C03_67958708, C03_67958722, C03_67958848, C03_67958995, C03_67959027, C03_67959053, C03_67959092, C03_67959102, C03_67959116, C03_67959239, C03_67959260, C03_67959266, C03_67959301, C03_67959310, C03_67959408, C03_67959500, C03_67959531, C03_67959549, C03_67959559, C03_67959693, C03_67959709, C03_67960305, C03_67960559, C03_67960581, C03_679…	Protein CHUP1, chloroplastic OS=Arabidopsis thaliana GN=CHUP1 PE=1 SV=1
BnaC03G0705200ZS	C03_67972579, C03_67972618, C03_67972651, C03_67972676, C03_67972808, C03_67972828, C03_67972841, C03_67972894, C03_67972949, C03_67972976, C03_67972986, C03_67972994, C03_67973018, C03_67973053, C03_67973072, C03_67973079, C03_67973107, C03_67973134, C03_67973149, C03_67973174, C03_67973190, C03_67973204, C03_67973237, C03_67973283, C03_67973376, C03_67973472, C03_67973561, C03_67973574, C03_679…	--
BnaC03G0705300ZS	C03_67974310, C03_67974402, C03_67974427, C03_67974462, C03_67974509, C03_67974512, C03_67974551, C03_67974554, C03_67974585, C03_67974602, C03_67974706, C03_67974811, C03_67975073, C03_67975081, C03_67975096, C03_67975109, C03_67975163, C03_67975213, C03_67975215, C03_67975231, C03_67975292, C03_67975393, C03_67975423, C03_67975434, C03_67975449, C03_67975487, C03_67975488, C03_67975530, C03_679…	Probable inactive dual specificity protein phosphatase-like At4g18593 OS=Arabidopsis thaliana GN=At4g18593 PE=2 SV=1
BnaC03G0705400ZS	C03_67984009, C03_67984015, C03_67984024, C03_67984070, C03_67984071, C03_67984096, C03_67984193, C03_67984196, C03_67984216, C03_67984693, C03_67984937, C03_67985057, C03_67985319, C03_67985362, C03_67985503, C03_67985542, C03_67985648, C03_67985680, C03_67985708, C03_67985724, C03_67985778, C03_67985790, C03_67985812, C03_67985817, C03_67985891, C03_67985923, C03_67985935, C03_67985966, C03_679…	Pollen-specific protein-like At4g18596 OS=Arabidopsis thaliana GN=At4g18596 PE=2 SV=1
BnaC03G0705500ZS	C03_68001637, C03_68001718, C03_68001738, C03_68002022, C03_68002043, C03_68002102, C03_68002105, C03_68002670, C03_68002714, C03_68002886	Protein LIGHT-DEPENDENT SHORT HYPOCOTYLS 9 OS=Arabidopsis thaliana GN=LSH9 PE=1 SV=1
BnaC03G0705600ZS	C03_68007071, C03_68007172, C03_68007254, C03_68007259, C03_68007280, C03_68007284, C03_68007373, C03_68007385, C03_68007407, C03_68007411, C03_68007477, C03_68007539, C03_68007577, C03_68007600, C03_68007709, C03_68007719, C03_68007815, C03_68007828, C03_68007904, C03_68007919, C03_68007959, C03_68008019, C03_68008038, C03_68008160, C03_68008196, C03_68008219, C03_68008232, C03_68008239, C03_680…	Receptor-like protein 12 OS=Arabidopsis thaliana GN=RLP12 PE=2 SV=2
BnaC03G0705700ZS	C03_68027395, C03_68027409, C03_68027653, C03_68027803, C03_68027881, C03_68028001, C03_68028120, C03_68028415, C03_68028425, C03_68028463, C03_68028465, C03_68028494, C03_68028507, C03_68028616, C03_68028617, C03_68028915, C03_68028962, C03_68029033, C03_68029066, C03_68029277, C03_68029279, C03_68029324, C03_68029405, C03_68029412, C03_68029454, C03_68029493, C03_68029514, C03_68029518, C03_680…	Receptor-like protein 12 OS=Arabidopsis thaliana GN=RLP12 PE=2 SV=2
BnaC03G0705800ZS	C03_68049912, C03_68049936, C03_68049963, C03_68049966, C03_68050050, C03_68050056, C03_68050134, C03_68050137, C03_68050190, C03_68050292, C03_68050301, C03_68050358, C03_68050370, C03_68050568, C03_68050572, C03_68050901, C03_68050905, C03_68050913, C03_68051180, C03_68051285, C03_68051323, C03_68051767, C03_68051851, C03_68051899, C03_68051906, C03_68051922, C03_68051998, C03_68052009, C03_680…	--
BnaC03G0705900ZS	C03_68053202, C03_68053284, C03_68053298, C03_68053568, C03_68053576, C03_68053625, C03_68053974, C03_68054057, C03_68054059, C03_68054100, C03_68054252, C03_68054274, C03_68055380, C03_68055418, C03_68055494, C03_68055524, C03_68055580, C03_68055620, C03_68055640, C03_68055675, C03_68055699, C03_68055700, C03_68055720, C03_68055725, C03_68055778, C03_68055812, C03_68055813, C03_68055822, C03_680…	--
BnaC03G0706000ZS	C03_68066437, C03_68066445, C03_68066504, C03_68066508, C03_68066514, C03_68066552, C03_68066591, C03_68066597, C03_68066605, C03_68066648, C03_68066655, C03_68066738, C03_68066815, C03_68066818, C03_68066861, C03_68066868, C03_68067079, C03_68067266, C03_68067276, C03_68067279, C03_68067292, C03_68067361, C03_68067538, C03_68067676, C03_68067685, C03_68067749, C03_68067769, C03_68067796, C03_680…	CBL-interacting serine/threonine-protein kinase 12 OS=Arabidopsis thaliana GN=CIPK12 PE=1 SV=1
BnaC03G0706100ZS	C03_68071165, C03_68071216, C03_68071218, C03_68071234, C03_68071265, C03_68071279, C03_68071289, C03_68071388, C03_68071421, C03_68071432, C03_68071478, C03_68071515, C03_68071552, C03_68071653, C03_68071675, C03_68071693, C03_68071724, C03_68071728, C03_68071796, C03_68071844, C03_68071848, C03_68072013, C03_68072019, C03_68072048, C03_68072060, C03_68072145, C03_68072219, C03_68072225, C03_680…	--
BnaC03G0706200ZS	C03_68087720, C03_68087737, C03_68087747, C03_68087885, C03_68087945, C03_68088112, C03_68088116, C03_68088211, C03_68088220, C03_68088481, C03_68088516, C03_68088538, C03_68088590, C03_68088698, C03_68088745, C03_68089134, C03_68089136, C03_68089382, C03_68089474, C03_68089571, C03_68089750, C03_68089962, C03_68090197, C03_68090450, C03_68090608, C03_68090690, C03_68090815, C03_68090921, C03_680…	Shaggy-related protein kinase eta OS=Arabidopsis thaliana GN=ASK7 PE=1 SV=2
BnaC03G0706300ZS	C03_68092695, C03_68092792, C03_68092893, C03_68093049, C03_68093182, C03_68093233, C03_68093239, C03_68093419, C03_68093422, C03_68093446, C03_68093782, C03_68093822, C03_68093931, C03_68094136, C03_68094277, C03_68094587, C03_68094626, C03_68094743, C03_68094817, C03_68094843, C03_68094845, C03_68094934, C03_68097184	Probably inactive leucine-rich repeat receptor-like protein kinase IMK2 OS=Arabidopsis thaliana GN=IMK2 PE=1 SV=1
BnaC03G0706400ZS	C03_68128591, C03_68128594, C03_68128620, C03_68128657, C03_68128722, C03_68128746, C03_68128799, C03_68128952, C03_68128958, C03_68129032, C03_68129036, C03_68129102, C03_68129120, C03_68129162, C03_68129190, C03_68129211, C03_68129322, C03_68129422, C03_68129475, C03_68129535, C03_68129542, C03_68130615, C03_68130617, C03_68130827, C03_68130831, C03_68130986, C03_68131110, C03_68131269, C03_681…	--
BnaC03G0706500ZS	C03_68144362, C03_68144381, C03_68144571, C03_68145204, C03_68145759, C03_68145817, C03_68145852, C03_68145995, C03_68146144, C03_68146511, C03_68146855, C03_68146867, C03_68146902, C03_68146906, C03_68146934, C03_68146937, C03_68146965, C03_68147042, C03_68147629, C03_68147679, C03_68147712, C03_68147737, C03_68147746, C03_68147771, C03_68148271, C03_68148313, C03_68148407, C03_68148410, C03_681…	Transcription factor MYB98 OS=Arabidopsis thaliana GN=MYB98 PE=2 SV=1
BnaC03G0706600ZS	C03_68148827, C03_68148880, C03_68148951, C03_68148977, C03_68149100, C03_68149108, C03_68149277, C03_68149345, C03_68149352, C03_68149361, C03_68149372, C03_68149852, C03_68149940, C03_68149971	F-box/kelch-repeat protein At1g25211 OS=Arabidopsis thaliana GN=At1g25211 PE=4 SV=1
BnaC03G0708800ZS	C03_68380037, C03_68380070, C03_68380110, C03_68380240, C03_68380405	Cyclin-dependent kinase F-4 OS=Oryza sativa subsp. japonica GN=CDKF-4 PE=2 SV=1
BnaC03G0708900ZS	C03_68380037, C03_68380070, C03_68380110, C03_68380240, C03_68380405, C03_68381110, C03_68381248	--
BnaC03G0709000ZS	C03_68391173	Ribonucleoside-diphosphate reductase small chain C OS=Arabidopsis thaliana GN=TSO2 PE=1 SV=1
BnaC03G0709100ZS	C03_68391173, C03_68394757, C03_68399181	COBRA-like protein 11 OS=Arabidopsis thaliana GN=COBL11 PE=2 SV=2
BnaC03G0709200ZS	C03_68405953, C03_68405996, C03_68405997, C03_68406047, C03_68407604, C03_68408026, C03_68408053, C03_68408175, C03_68408330, C03_68408343, C03_68408436, C03_68408547, C03_68408573, C03_68408625, C03_68408799, C03_68408905, C03_68409476, C03_68409542, C03_68409571, C03_68411135, C03_68411272, C03_68411280	GTPase-activating protein gyp7 OS=Schizosaccharomyces pombe (strain 972 / ATCC 24843) GN=gyp7 PE=3 SV=1
BnaC03G0709300ZS	C03_68405953, C03_68405996, C03_68405997, C03_68406047, C03_68407604, C03_68408026, C03_68408053, C03_68408175, C03_68408330, C03_68408343, C03_68408436, C03_68408547, C03_68408573, C03_68408625, C03_68408799, C03_68408905, C03_68409476, C03_68409542, C03_68409571	--
BnaC03G0709400ZS	C03_68408330, C03_68408343, C03_68408436, C03_68408547, C03_68408573, C03_68408625, C03_68408799, C03_68408905, C03_68409476, C03_68409542, C03_68409571, C03_68411135, C03_68411272, C03_68411280, C03_68411505, C03_68411643, C03_68411745, C03_68411754, C03_68411790, C03_68411870, C03_68411908, C03_68411926, C03_68411937, C03_68411971, C03_68412311, C03_68412326, C03_68412445, C03_68412473, C03_684…	--
BnaC03G0709500ZS	C03_68412485, C03_68412544, C03_68412585, C03_68412632, C03_68412718, C03_68412724, C03_68413179, C03_68413212, C03_68413242, C03_68413268, C03_68413286, C03_68413328, C03_68413354, C03_68413365, C03_68413376, C03_68413424, C03_68413493, C03_68413535, C03_68413590, C03_68413613, C03_68413660, C03_68413688, C03_68413711, C03_68413712, C03_68413800, C03_68413899, C03_68413977, C03_68413986, C03_684…	--
BnaC03G0709600ZS	C03_68417277, C03_68417353, C03_68417440, C03_68417523, C03_68417759, C03_68417857, C03_68418206, C03_68418237, C03_68418243, C03_68418404, C03_68418600, C03_68418684, C03_68418741, C03_68418834, C03_68418849, C03_68418878, C03_68419303, C03_68419311, C03_68419373, C03_68419383, C03_68419422, C03_68419486, C03_68419946, C03_68420214, C03_68420391, C03_68420422, C03_68420521, C03_68420545, C03_684…	Probable methyltransferase PMT21 OS=Arabidopsis thaliana GN=ERD3 PE=2 SV=1
BnaC03G0709700ZS	C03_68427123, C03_68427231, C03_68427518, C03_68427566, C03_68428004, C03_68428026, C03_68428307, C03_68429091, C03_68429518, C03_68430127, C03_68430242, C03_68430273, C03_68430344, C03_68430346, C03_68430406, C03_68430409, C03_68430434, C03_68430517, C03_68430575, C03_68430587, C03_68430614, C03_68430628, C03_68430655, C03_68430703, C03_68430741, C03_68430750, C03_68430806, C03_68430842, C03_684…	--
BnaC03G0709800ZS	C03_68443133, C03_68443342, C03_68443396, C03_68443411, C03_68443548, C03_68443636, C03_68444361, C03_68444488, C03_68444510, C03_68444558, C03_68444605, C03_68444673, C03_68444674, C03_68444769, C03_68444860, C03_68444956, C03_68444973, C03_68445046, C03_68445100, C03_68445140, C03_68445159, C03_68445183, C03_68445214, C03_68446379, C03_68447798	Putative ankyrin repeat protein RF_0381 OS=Rickettsia felis (strain ATCC VR-1525 / URRWXCal2) GN=RF_0381 PE=3 SV=1
BnaC03G0709900ZS	C03_68484830, C03_68484853, C03_68484865, C03_68484868, C03_68484916, C03_68484971, C03_68485015, C03_68485017, C03_68485258, C03_68485548, C03_68485560, C03_68485802, C03_68485890, C03_68485893, C03_68485977, C03_68486028, C03_68486040, C03_68486074, C03_68486194, C03_68486263, C03_68486274, C03_68486278, C03_68486385, C03_68486463, C03_68486682, C03_68486750, C03_68486764, C03_68486815, C03_684…	UPF0162 protein PD_0709 OS=Xylella fastidiosa (strain Temecula1 / ATCC 700964) GN=PD_0709 PE=3 SV=1
BnaC03G0710000ZS	C03_68494434, C03_68494922, C03_68495784, C03_68499355, C03_68501289, C03_68504940, C03_68505320	Probable carotenoid cleavage dioxygenase 4, chloroplastic OS=Arabidopsis thaliana GN=CCD4 PE=1 SV=1
BnaC03G0710100ZS	C03_68519309, C03_68519704, C03_68519717, C03_68519733, C03_68519771, C03_68519867, C03_68519921, C03_68520332, C03_68522149, C03_68522174, C03_68522175, C03_68522191	--
BnaC03G0710200ZS	C03_68523169, C03_68523213, C03_68523444	WAT1-related protein At4g19185 OS=Arabidopsis thaliana GN=At4g19185 PE=2 SV=1
BnaC03G0710300ZS	C03_68523169, C03_68523213, C03_68523444	Pentatricopeptide repeat-containing protein At4g19191, mitochondrial OS=Arabidopsis thaliana GN=PCMP-E1 PE=2 SV=1
BnaC03G0710400ZS	C03_68529927, C03_68530590	--
BnaC03G0710500ZS	C03_68542463, C03_68542471, C03_68542519, C03_68542539	ABC transporter E family member 2 OS=Arabidopsis thaliana GN=ABCE2 PE=2 SV=1
BnaC03G0710600ZS	C03_68553002, C03_68553273, C03_68553441, C03_68553611, C03_68553632, C03_68553707	--
BnaC03G0711300ZS	C03_68645632	--
BnaC03G0711700ZS	C03_68678573, C03_68681283, C03_68681405	Protein NUCLEAR FUSION DEFECTIVE 4 OS=Arabidopsis thaliana GN=NFD4 PE=3 SV=1
BnaC03G0711800ZS	C03_68689205, C03_68689325, C03_68689423, C03_68689672, C03_68689728, C03_68689871, C03_68689917, C03_68690107, C03_68690130, C03_68690163, C03_68690357, C03_68690425, C03_68690682, C03_68690686, C03_68690932, C03_68690974, C03_68691005, C03_68691125, C03_68691156, C03_68691246, C03_68691397, C03_68691441, C03_68691480, C03_68691540, C03_68691580, C03_68691860, C03_68691993	Disease resistance-like protein CSA1 OS=Arabidopsis thaliana GN=CSA1 PE=3 SV=1
BnaC03G0711900ZS	C03_68692571, C03_68692814, C03_68692875, C03_68692968, C03_68693008, C03_68693009, C03_68693117, C03_68693210, C03_68693328, C03_68693378, C03_68693617, C03_68693655, C03_68693706, C03_68693900, C03_68693977, C03_68694009, C03_68694057, C03_68695409, C03_68695508, C03_68696050, C03_68696270, C03_68696477	--
BnaC03G0712000ZS	C03_68697656, C03_68697675, C03_68697710, C03_68697974, C03_68698086, C03_68698331, C03_68698644, C03_68698665, C03_68698734, C03_68698850, C03_68699073, C03_68699227, C03_68699258, C03_68699303, C03_68699415, C03_68699422, C03_68699460, C03_68699461, C03_68699672, C03_68699769, C03_68699799, C03_68699828, C03_68699905, C03_68699935, C03_68700086, C03_68700091, C03_68700097, C03_68700490, C03_687…	B3 domain-containing protein At5g06250 OS=Arabidopsis thaliana GN=At5g06250 PE=2 SV=1
BnaC03G0712100ZS	C03_68702803, C03_68702838, C03_68703576, C03_68703737, C03_68703881, C03_68703899, C03_68704060, C03_68704066, C03_68704137, C03_68704231, C03_68704495, C03_68704501, C03_68704519, C03_68704542, C03_68704552, C03_68704574, C03_68704670, C03_68704682, C03_68704709, C03_68704773, C03_68704780, C03_68704841, C03_68704971, C03_68705210, C03_68705424, C03_68705468, C03_68705562, C03_68705588, C03_687…	Disease resistance-like protein CSA1 OS=Arabidopsis thaliana GN=CSA1 PE=3 SV=1
BnaC03G0712200ZS	C03_68719101, C03_68719369, C03_68719418, C03_68719434, C03_68719631, C03_68719739, C03_68719856, C03_68720070, C03_68720090, C03_68720312, C03_68720532, C03_68720598, C03_68720627, C03_68720692, C03_68720754, C03_68720789, C03_68720847, C03_68720885, C03_68720899, C03_68721033, C03_68721049, C03_68721061, C03_68721087, C03_68721093, C03_68721177, C03_68721178, C03_68721722, C03_68721788, C03_687…	--
BnaC03G0712300ZS	C03_68719856, C03_68720070, C03_68720090, C03_68720312, C03_68720532, C03_68720598, C03_68720627, C03_68720692, C03_68720754, C03_68720789, C03_68720847, C03_68720885, C03_68720899, C03_68721033, C03_68721049, C03_68721061, C03_68721087, C03_68721093, C03_68721177, C03_68721178, C03_68721722, C03_68721788, C03_68721802, C03_68721811, C03_68721817, C03_68721892, C03_68721924, C03_68721944, C03_687…	--
BnaC03G0712400ZS	C03_68719369, C03_68719418, C03_68719434, C03_68719631, C03_68719739, C03_68719856, C03_68720070, C03_68720090, C03_68720312, C03_68720532, C03_68720598, C03_68720627, C03_68720692, C03_68720754, C03_68720789, C03_68720847, C03_68720885, C03_68720899, C03_68721033, C03_68721049, C03_68721061, C03_68721087, C03_68721093, C03_68721177, C03_68721178, C03_68721722, C03_68721788, C03_68721802, C03_687…	Disease resistance protein RRS1 OS=Arabidopsis thaliana GN=RRS1 PE=1 SV=1
BnaC03G0712500ZS	C03_68720532, C03_68720598, C03_68720627, C03_68720692, C03_68720754, C03_68720789, C03_68720847, C03_68720885, C03_68720899, C03_68721033, C03_68721049, C03_68721061, C03_68721087, C03_68721093, C03_68721177, C03_68721178, C03_68721722, C03_68721788, C03_68721802, C03_68721811, C03_68721817, C03_68721892, C03_68721924, C03_68721944, C03_68722078, C03_68722126, C03_68722148, C03_68722247, C03_687…	Disease resistance protein RRS1 OS=Arabidopsis thaliana GN=RRS1 PE=1 SV=1
BnaC03G0712600ZS	C03_68724924, C03_68725049, C03_68725167, C03_68725631, C03_68725639, C03_68725895, C03_68726116, C03_68726152, C03_68726177, C03_68726418, C03_68726566, C03_68726689, C03_68726758, C03_68726765, C03_68726891, C03_68726982, C03_68727433, C03_68727442, C03_68727640, C03_68727833, C03_68727836, C03_68727995, C03_68728020, C03_68728097, C03_68728681, C03_68728779, C03_68729385, C03_68729426, C03_687…	Disease resistance-like protein CSA1 OS=Arabidopsis thaliana GN=CSA1 PE=3 SV=1
BnaC03G0712700ZS	C03_68741483, C03_68741551, C03_68741555, C03_68742617, C03_68742688, C03_68743141, C03_68743147, C03_68743445, C03_68743644, C03_68743750, C03_68743800, C03_68743857, C03_68744365, C03_68744415, C03_68744424, C03_68744540, C03_68744574, C03_68744601, C03_68744604, C03_68744769, C03_68745062, C03_68745081, C03_68745120, C03_68745146	--
BnaC03G0712800ZS	C03_68740520, C03_68741252, C03_68741253, C03_68741275, C03_68741323, C03_68741324, C03_68741442, C03_68741449, C03_68741483, C03_68741551, C03_68741555, C03_68742617, C03_68742688, C03_68743141, C03_68743147, C03_68743445, C03_68743644, C03_68743750, C03_68743800, C03_68743857, C03_68744365, C03_68744415, C03_68744424, C03_68744540, C03_68744574, C03_68744601, C03_68744604, C03_68744769, C03_687…	Iron-sulfur protein NUBPL OS=Dictyostelium discoideum GN=nubpl PE=3 SV=1
BnaC03G0712900ZS	C03_68745062, C03_68745081, C03_68745120, C03_68745146, C03_68745286, C03_68745355, C03_68745407, C03_68745435, C03_68745472, C03_68745522, C03_68745712, C03_68746229, C03_68746232, C03_68746315, C03_68746345, C03_68746390, C03_68746821, C03_68746857, C03_68746859, C03_68746967, C03_68746979, C03_68746981, C03_68746997, C03_68747028, C03_68747707, C03_68747802, C03_68747817, C03_68747840, C03_687…	--
BnaC03G0713000ZS	C03_68748437, C03_68748626, C03_68748710, C03_68748898, C03_68749255, C03_68749269, C03_68749283, C03_68749373, C03_68749492, C03_68749532, C03_68749566, C03_68749573, C03_68749578, C03_68749635, C03_68749684, C03_68750033, C03_68750679, C03_68751494, C03_68751579, C03_68751687, C03_68751895, C03_68752130, C03_68752146, C03_68752239, C03_68752443	--
BnaC03G0713100ZS	C03_68749283, C03_68749373, C03_68749492, C03_68749532, C03_68749566, C03_68749573, C03_68749578, C03_68749635, C03_68749684, C03_68750033, C03_68750679, C03_68751494, C03_68751579, C03_68751687, C03_68751895, C03_68752130, C03_68752146, C03_68752239, C03_68752443, C03_68752687	--
BnaC03G0713200ZS	C03_68754849, C03_68755028, C03_68755398, C03_68755456, C03_68755907, C03_68756037, C03_68757101, C03_68757187, C03_68757265, C03_68757288, C03_68757350, C03_68757988, C03_68758015, C03_68758048, C03_68758075, C03_68758081, C03_68758087, C03_68758258, C03_68758270, C03_68758273, C03_68758306, C03_68758317, C03_68758435, C03_68758514, C03_68758527, C03_68759053, C03_68759059, C03_68759158, C03_687…	--
BnaC03G0713300ZS	C03_68772325, C03_68772495, C03_68772630, C03_68772706, C03_68772961, C03_68773066, C03_68773145, C03_68773357, C03_68773442, C03_68773549, C03_68773617, C03_68773635, C03_68773676, C03_68773846, C03_68773887, C03_68773895, C03_68773935, C03_68773949, C03_68774175, C03_68774432, C03_68775053, C03_68775054, C03_68775226, C03_68775318, C03_68775371, C03_68775381, C03_68775440, C03_68775513	DnaJ homolog subfamily B member 12 OS=Mus musculus GN=Dnajb12 PE=2 SV=2
BnaC03G0713400ZS	C03_68776438, C03_68776470, C03_68776498, C03_68776553, C03_68776568, C03_68776578, C03_68776604, C03_68776622, C03_68776635, C03_68776738, C03_68776751, C03_68776755, C03_68776763, C03_68777235, C03_68777295, C03_68777698, C03_68777766, C03_68778021, C03_68778023, C03_68778093, C03_68778224, C03_68778372, C03_68778374, C03_68778407, C03_68778440, C03_68778621, C03_68778885, C03_68778890, C03_687…	--
BnaC03G0713500ZS	C03_68778372, C03_68778374, C03_68778407, C03_68778440, C03_68778621, C03_68778885, C03_68778890, C03_68778943, C03_68778982, C03_68779026, C03_68779064, C03_68779362, C03_68779401, C03_68779553, C03_68779568, C03_68779569, C03_68779620, C03_68779795, C03_68779930, C03_68779986, C03_68780011, C03_68780082, C03_68780114, C03_68780140, C03_68780172, C03_68780197, C03_68780342, C03_68780367, C03_687…	--
BnaC03G0713600ZS	C03_68780868, C03_68781037, C03_68781052, C03_68781127, C03_68781151, C03_68781402, C03_68781648, C03_68782235, C03_68782519, C03_68782906, C03_68783005, C03_68783019, C03_68783025, C03_68783035, C03_68783112, C03_68783124, C03_68783127, C03_68783156, C03_68783202, C03_68783203, C03_68783212, C03_68783217, C03_68783269, C03_68783290, C03_68783364, C03_68783372, C03_68783508, C03_68783556, C03_687…	Cyclin-T1-4 OS=Arabidopsis thaliana GN=CYCT1-4 PE=1 SV=1
BnaC03G0713700ZS	C03_68787340, C03_68787369, C03_68787376, C03_68787381, C03_68787437, C03_68787440, C03_68787562, C03_68787635, C03_68787659, C03_68787748, C03_68787795, C03_68787817, C03_68787826, C03_68787833, C03_68787837, C03_68787989, C03_68787990, C03_68788034, C03_68788155, C03_68788162, C03_68788210, C03_68788222, C03_68788261, C03_68788262, C03_68788288, C03_68788312, C03_68788338, C03_68788614, C03_687…	Putative terpenoid synthase 7 OS=Arabidopsis thaliana GN=TPS07 PE=3 SV=2
BnaC03G0713800ZS	C03_68789825, C03_68789873, C03_68789882, C03_68789954, C03_68790130, C03_68790142, C03_68790232, C03_68790237, C03_68790317, C03_68790410, C03_68790528, C03_68790569, C03_68790595, C03_68790643, C03_68790653, C03_68790721, C03_68790788, C03_68790813, C03_68790916, C03_68790922, C03_68790932, C03_68790978, C03_68790998, C03_68791020, C03_68791058, C03_68791063, C03_68791076, C03_68791084, C03_687…	Putative terpenoid synthase 7 OS=Arabidopsis thaliana GN=TPS07 PE=3 SV=2
BnaC03G0713900ZS	C03_68801372, C03_68801551, C03_68801630, C03_68801671, C03_68801680, C03_68802757, C03_68802771, C03_68802788, C03_68802947, C03_68802969, C03_68803012, C03_68803092, C03_68803109, C03_68803139, C03_68803154, C03_68803341, C03_68803421, C03_68803852, C03_68804105, C03_68804273, C03_68804462, C03_68804483, C03_68804500, C03_68804521, C03_68804619, C03_68804653, C03_68805000, C03_68805099, C03_688…	ABC transporter G family member 39 OS=Arabidopsis thaliana GN=ABCG39 PE=3 SV=1
BnaC03G0714000ZS	C03_68806412, C03_68806507, C03_68806563, C03_68806610, C03_68806692, C03_68806754, C03_68806915, C03_68806929, C03_68807002, C03_68807283, C03_68807516, C03_68807539, C03_68807953, C03_68808172, C03_68808214, C03_68808250, C03_68808256, C03_68808317, C03_68808345, C03_68808408, C03_68808444, C03_68808457, C03_68808467, C03_68808487, C03_68808497, C03_68808510, C03_68808535, C03_68808540, C03_688…	Terpenoid synthase 26 OS=Arabidopsis thaliana GN=TPS26 PE=2 SV=1
BnaC03G0714100ZS	C03_68835443, C03_68835450, C03_68835537, C03_68836002, C03_68836118, C03_68836274, C03_68836315, C03_68836444, C03_68836685, C03_68836722, C03_68836910, C03_68837229, C03_68837309, C03_68837700, C03_68837784, C03_68838271, C03_68838278, C03_68838302, C03_68839022, C03_68839139, C03_68839181, C03_68839295, C03_68839310, C03_68839490, C03_68839523, C03_68839677, C03_68839902	Transmembrane protein 56 OS=Mus musculus GN=Tmem56 PE=2 SV=1
BnaC03G0714200ZS	C03_68877218, C03_68877221, C03_68877311, C03_68877390, C03_68877486, C03_68877524, C03_68877562, C03_68877563, C03_68877584, C03_68877590, C03_68877600, C03_68877602, C03_68877618, C03_68877627, C03_68877748, C03_68877810, C03_68877817, C03_68877828, C03_68877866, C03_68877912, C03_68877964, C03_68877996, C03_68878058, C03_68878059, C03_68878093, C03_68878109, C03_68878149, C03_68878189, C03_688…	Fe(2+) transport protein 2 OS=Arabidopsis thaliana GN=IRT2 PE=1 SV=1
BnaC03G0714300ZS	C03_68885781, C03_68885784, C03_68885866, C03_68885876, C03_68885931, C03_68885951, C03_68885963, C03_68885985, C03_68886007, C03_68886011, C03_68886047, C03_68886082, C03_68886098, C03_68886142, C03_68886199, C03_68886208, C03_68886484, C03_68886812, C03_68886944, C03_68886953, C03_68887056, C03_68887057, C03_68887069, C03_68887148, C03_68887179, C03_68887290, C03_68887294, C03_68887400, C03_688…	--
BnaC03G0714400ZS	C03_68889682, C03_68889711, C03_68889742, C03_68889884, C03_68889904, C03_68889928, C03_68889934, C03_68889941, C03_68890013, C03_68890023, C03_68890065, C03_68890068, C03_68890138, C03_68890150, C03_68890151, C03_68890201, C03_68890245, C03_68890273, C03_68890301, C03_68890437, C03_68890463, C03_68890467, C03_68890483, C03_68890504, C03_68890557, C03_68890719, C03_68890842, C03_68890862, C03_688…	Fe(2+) transport protein 1 OS=Arabidopsis thaliana GN=IRT1 PE=1 SV=2
BnaC03G0714500ZS	C03_68916372, C03_68916482, C03_68916484, C03_68916704, C03_68916713, C03_68916729, C03_68916735, C03_68917044, C03_68917114, C03_68917200, C03_68917288, C03_68917289, C03_68917350, C03_68917665, C03_68917781, C03_68917790, C03_68917801, C03_68917845, C03_68917876, C03_68917911, C03_68917936, C03_68917944, C03_68917953, C03_68917955, C03_68917974, C03_68918000, C03_68918008, C03_68918043, C03_689…	E3 ubiquitin-protein ligase BOI OS=Arabidopsis thaliana GN=BOI PE=1 SV=1
BnaC03G0714600ZS	C03_68935059, C03_68935134, C03_68937059, C03_68937072, C03_68937211, C03_68937235, C03_68937237, C03_68937356, C03_68937397, C03_68937458, C03_68937470, C03_68937472, C03_68937492, C03_68937494, C03_68937510, C03_68937737, C03_68937811, C03_68937813, C03_68937834, C03_68937877, C03_68937907, C03_68937924, C03_68937934, C03_68937941, C03_68937944, C03_68937978, C03_68937980, C03_68937992, C03_689…	--
BnaC03G0714700ZS	C03_68937059, C03_68937072, C03_68937211, C03_68937235, C03_68937237, C03_68937356, C03_68937397, C03_68937458, C03_68937470, C03_68937472, C03_68937492, C03_68937494, C03_68937510, C03_68937737, C03_68937811, C03_68937813, C03_68937834, C03_68937877, C03_68937907, C03_68937924, C03_68937934, C03_68937941, C03_68937944, C03_68937978, C03_68937980, C03_68937992, C03_68938003, C03_68938026, C03_689…	--
BnaC03G0714800ZS	C03_68937059, C03_68937072, C03_68937211, C03_68937235, C03_68937237, C03_68937356, C03_68937397, C03_68937458, C03_68937470, C03_68937472, C03_68937492, C03_68937494, C03_68937510, C03_68937737, C03_68937811, C03_68937813, C03_68937834, C03_68937877, C03_68937907, C03_68937924, C03_68937934, C03_68937941, C03_68937944, C03_68937978, C03_68937980, C03_68937992, C03_68938003, C03_68938026, C03_689…	Phenylalanine--tRNA ligase alpha subunit, cytoplasmic OS=Arabidopsis thaliana GN=At4g39280 PE=2 SV=3
BnaC03G0714900ZS	C03_68954886, C03_68954955, C03_68954975, C03_68955017, C03_68955196, C03_68955538, C03_68955550, C03_68955581, C03_68956575, C03_68957044, C03_68957078, C03_68957095, C03_68957119, C03_68957123, C03_68957148, C03_68957151, C03_68957183, C03_68957199, C03_68957244, C03_68957246, C03_68957255, C03_68957313, C03_68957323, C03_68957339, C03_68957355, C03_68957367, C03_68957380, C03_68958157, C03_689…	--
BnaC03G0715000ZS	C03_68957044, C03_68957078, C03_68957095, C03_68957119, C03_68957123, C03_68957148, C03_68957151, C03_68957183, C03_68957199, C03_68957244, C03_68957246, C03_68957255, C03_68957313, C03_68957323, C03_68957339, C03_68957355, C03_68957367, C03_68957380, C03_68958157, C03_68958217, C03_68958231, C03_68958244, C03_68958281, C03_68958298, C03_68958305, C03_68958334, C03_68958335, C03_68958349, C03_689…	Protein PHLOEM PROTEIN 2-LIKE A1 OS=Arabidopsis thaliana GN=PP2A1 PE=2 SV=1
BnaC03G0715100ZS	C03_68983292, C03_68983301, C03_68983309, C03_68983358, C03_68983360, C03_68983371, C03_68983378, C03_68983422, C03_68983469, C03_68983522, C03_68983529, C03_68983688, C03_68983772, C03_68983808, C03_68984368, C03_68984566, C03_68984588, C03_68984618, C03_68986692, C03_68986698, C03_68986822, C03_68986906, C03_68987157, C03_68987228	Chitotriosidase-1 OS=Homo sapiens GN=CHIT1 PE=1 SV=1
BnaC03G0715200ZS	C03_68992576, C03_68992641, C03_68992669, C03_68992679, C03_68992705, C03_68992814, C03_68993295, C03_68993347, C03_68993373, C03_68993391, C03_68993392, C03_68993409, C03_68993556, C03_68994219, C03_68994617	Peptidyl-prolyl cis-trans isomerase FKBP17-1, chloroplastic OS=Arabidopsis thaliana GN=FKBP17-1 PE=2 SV=1
BnaC03G0715300ZS	C03_69001856, C03_69001967, C03_69002228, C03_69002229, C03_69002336, C03_69002354, C03_69002414, C03_69002473, C03_69002811, C03_69002890, C03_69003046, C03_69003074, C03_69003093, C03_69003157, C03_69003160, C03_69003201, C03_69003228, C03_69003267, C03_69003309, C03_69003352, C03_69003355, C03_69003458, C03_69003483, C03_69003509, C03_69003515, C03_69003540, C03_69003543, C03_69003621, C03_690…	F-box/kelch-repeat protein At4g19870 OS=Arabidopsis thaliana GN=At4g19870 PE=2 SV=1
BnaC03G0715400ZS	C03_69026813, C03_69026964, C03_69027157, C03_69027174, C03_69027311, C03_69027331, C03_69027372	F-box/kelch-repeat protein At4g19870 OS=Arabidopsis thaliana GN=At4g19870 PE=2 SV=1
BnaC03G0715500ZS	C03_69038499, C03_69038918, C03_69038956, C03_69039091, C03_69039149, C03_69039448, C03_69039464, C03_69039535, C03_69039723, C03_69039857, C03_69039923, C03_69040015, C03_69040056, C03_69040064, C03_69040327, C03_69040343, C03_69040442, C03_69040491, C03_69040599, C03_69040624, C03_69041245, C03_69041264, C03_69041623, C03_69041697, C03_69041820, C03_69042088, C03_69042162	F-box/kelch-repeat protein At4g19870 OS=Arabidopsis thaliana GN=At4g19870 PE=2 SV=1
BnaC03G0715600ZS	C03_69044490, C03_69044640, C03_69044700, C03_69044839, C03_69044893, C03_69044906, C03_69044908, C03_69045026, C03_69045069, C03_69045099, C03_69045168, C03_69045496, C03_69045623, C03_69045658, C03_69045688, C03_69045752, C03_69045757, C03_69045784, C03_69045799, C03_69045873, C03_69045914, C03_69046024, C03_69046220, C03_69046376, C03_69046386, C03_69046403, C03_69046430, C03_69046450, C03_690…	--
BnaC03G0715700ZS	C03_69049253, C03_69049290, C03_69049420, C03_69049508, C03_69049525, C03_69049658, C03_69049875, C03_69050012, C03_69050078, C03_69050122, C03_69050157, C03_69050463, C03_69050501, C03_69050723, C03_69050769, C03_69053295	F-box/kelch-repeat protein At4g19865 OS=Arabidopsis thaliana GN=At4g19865 PE=3 SV=1
BnaC03G0715800ZS	C03_69077209, C03_69077233, C03_69077267, C03_69077477, C03_69077481, C03_69077491, C03_69077498, C03_69077539, C03_69077664, C03_69077718, C03_69077783, C03_69077824, C03_69077841, C03_69078000, C03_69078113, C03_69078122, C03_69078211, C03_69078221, C03_69078308, C03_69078388, C03_69078973, C03_69078980, C03_69079104, C03_69079150, C03_69079185, C03_69079221, C03_69079469, C03_69079544, C03_690…	Putative F-box/kelch-repeat protein At4g39756 OS=Arabidopsis thaliana GN=At4g39756 PE=3 SV=1
BnaC03G0715900ZS	C03_69080188, C03_69080801, C03_69080858, C03_69080911, C03_69080915, C03_69080921, C03_69080932, C03_69081006, C03_69081176, C03_69081263, C03_69081276, C03_69081301, C03_69081565, C03_69081692, C03_69081750, C03_69081776, C03_69081785, C03_69081846, C03_69081931, C03_69081938, C03_69081978, C03_69081994, C03_69082000, C03_69082115, C03_69082247, C03_69082257, C03_69082258, C03_69082282, C03_690…	F-box/kelch-repeat protein At4g19870 OS=Arabidopsis thaliana GN=At4g19870 PE=2 SV=1
BnaC03G0716000ZS	C03_69080801, C03_69080858, C03_69080911, C03_69080915, C03_69080921, C03_69080932, C03_69081006, C03_69081176, C03_69081263, C03_69081276, C03_69081301, C03_69081565, C03_69081692, C03_69081750, C03_69081776, C03_69081785, C03_69081846, C03_69081931, C03_69081938, C03_69081978, C03_69081994, C03_69082000, C03_69082115, C03_69082247, C03_69082257, C03_69082258, C03_69082282, C03_69082319, C03_690…	F-box/kelch-repeat protein At4g19870 OS=Arabidopsis thaliana GN=At4g19870 PE=2 SV=1
BnaC03G0716100ZS	C03_69090840, C03_69090871, C03_69090898, C03_69090950, C03_69090955, C03_69091013, C03_69091024, C03_69091030, C03_69091049, C03_69091136, C03_69091166, C03_69091200, C03_69091244, C03_69091617, C03_69091661, C03_69091691, C03_69091924, C03_69091942, C03_69091975, C03_69092619, C03_69092624, C03_69092630, C03_69092683	Vesicle-associated protein 1-4 OS=Arabidopsis thaliana GN=PVA14 PE=2 SV=1
BnaC03G0716200ZS	C03_69096233, C03_69096234, C03_69096488, C03_69096531, C03_69096544, C03_69096806, C03_69096978, C03_69097004, C03_69097022, C03_69097131, C03_69097290, C03_69098312, C03_69098480, C03_69098493, C03_69099070, C03_69099158, C03_69099161, C03_69099184, C03_69099208, C03_69099331, C03_69099337, C03_69099349, C03_69099402, C03_69099658, C03_69099744, C03_69099754, C03_69099922, C03_69099956, C03_691…	Uncharacterized protein At4g19900 OS=Arabidopsis thaliana GN=At4g19900 PE=2 SV=1
BnaC03G0716300ZS	C03_69114244, C03_69114433, C03_69114489, C03_69114650, C03_69114734, C03_69114846, C03_69114923, C03_69115049, C03_69115325, C03_69115401, C03_69115707, C03_69115717, C03_69115731, C03_69115783, C03_69115875, C03_69115885, C03_69115908, C03_69115925, C03_69115961, C03_69116021, C03_69116024, C03_69116499, C03_69116568, C03_69116598, C03_69116678, C03_69116894, C03_69116962, C03_69117085, C03_691…	F-box protein At4g19940 OS=Arabidopsis thaliana GN=At4g19940 PE=3 SV=1
BnaC03G0716400ZS	C03_69119500, C03_69119560, C03_69119584, C03_69119588, C03_69119751, C03_69119895, C03_69120345, C03_69120404, C03_69120644, C03_69120954, C03_69121462, C03_69121544, C03_69121618, C03_69121639, C03_69121824, C03_69121860, C03_69122001, C03_69122008, C03_69122056, C03_69122110, C03_69122169, C03_69122206, C03_69122213, C03_69122259, C03_69122547	--
BnaC03G0716500ZS	C03_69120954, C03_69121462, C03_69121544, C03_69121618, C03_69121639, C03_69121824, C03_69121860, C03_69122001, C03_69122008, C03_69122056, C03_69122110, C03_69122169, C03_69122206, C03_69122213, C03_69122259, C03_69122547, C03_69123772, C03_69123803, C03_69123829, C03_69124002	--
BnaC03G0716600ZS	C03_69125714, C03_69126672, C03_69126705, C03_69126732, C03_69127041, C03_69127394, C03_69127464, C03_69127512, C03_69127721, C03_69127998, C03_69128900, C03_69128908, C03_69128916, C03_69129259, C03_69129321, C03_69129322, C03_69130045, C03_69130121, C03_69130646, C03_69130775, C03_69131488, C03_69131581, C03_69131627, C03_69132055, C03_69132198, C03_69132238, C03_69132258, C03_69132310, C03_691…	Potassium transporter 9 OS=Arabidopsis thaliana GN=POT9 PE=2 SV=2
BnaC03G0716700ZS	C03_69143552, C03_69143597, C03_69143639, C03_69143714, C03_69143849, C03_69143852, C03_69144035, C03_69144106, C03_69144386, C03_69144482, C03_69144586, C03_69144803, C03_69144857, C03_69144909, C03_69145080, C03_69145170, C03_69145269, C03_69145308, C03_69145319, C03_69145374, C03_69145404, C03_69145420, C03_69145490, C03_69145517, C03_69145573, C03_69145677, C03_69146092, C03_69146162, C03_691…	--
BnaC03G0716800ZS	C03_69151259, C03_69151313, C03_69151370, C03_69151475, C03_69151507, C03_69151583, C03_69151599, C03_69151763, C03_69151812, C03_69151813, C03_69151926, C03_69152072, C03_69152125, C03_69152161, C03_69152191, C03_69152219, C03_69152259, C03_69152263, C03_69152285, C03_69152367, C03_69152377, C03_69152380, C03_69152390, C03_69152427, C03_69152463, C03_69152534, C03_69152644, C03_69152700, C03_691…	--
BnaC03G0716900ZS	C03_69191169, C03_69191183, C03_69191192, C03_69191200, C03_69191254, C03_69191267, C03_69191269, C03_69191283, C03_69191333, C03_69191344, C03_69191349, C03_69191360, C03_69191428, C03_69191429, C03_69191466, C03_69191543, C03_69191551, C03_69191786, C03_69191856, C03_69191891, C03_69191914, C03_69191936, C03_69191969, C03_69192098, C03_69192113, C03_69192220, C03_69192229, C03_69192372, C03_691…	--
BnaC03G0717000ZS	C03_69208653, C03_69208766, C03_69208864, C03_69208917, C03_69208929, C03_69208988, C03_69208989, C03_69209007, C03_69209228, C03_69209516, C03_69209548, C03_69209551, C03_69209593, C03_69209633, C03_69209863, C03_69210359, C03_69210905, C03_69211140, C03_69211170, C03_69211222, C03_69211240, C03_69211377, C03_69211455, C03_69211483, C03_69211498, C03_69211583, C03_69211615, C03_69211801, C03_692…	Long chain acyl-CoA synthetase 8 OS=Arabidopsis thaliana GN=LACS8 PE=1 SV=1
BnaC03G0717100ZS	C03_69210905, C03_69211140, C03_69211170, C03_69211222, C03_69211240, C03_69211377, C03_69211455, C03_69211483, C03_69211498, C03_69211583, C03_69211615, C03_69211801, C03_69211834, C03_69211929, C03_69211974, C03_69212031, C03_69212039, C03_69212054, C03_69212174, C03_69212233, C03_69212238, C03_69212424, C03_69212525, C03_69212547, C03_69212565, C03_69212620, C03_69212638, C03_69212653, C03_692…	Multiple organellar RNA editing factor 1, mitochondrial OS=Arabidopsis thaliana GN=MORF1 PE=1 SV=1
BnaC03G0717200ZS	C03_69224631, C03_69224647, C03_69224652, C03_69224762, C03_69224866, C03_69224927, C03_69225247, C03_69225804, C03_69226052, C03_69226289, C03_69226399, C03_69226432, C03_69226508, C03_69226509, C03_69226536, C03_69226546, C03_69226560, C03_69226597, C03_69226638, C03_69226649, C03_69226665, C03_69226668, C03_69226806, C03_69226817, C03_69226841, C03_69226889, C03_69226910, C03_69226988, C03_692…	Polygalacturonase QRT3 OS=Arabidopsis thaliana GN=QRT3 PE=2 SV=1
BnaC03G0717300ZS	C03_69230564, C03_69230583, C03_69230608, C03_69230619, C03_69230876, C03_69230915, C03_69230958, C03_69231036, C03_69231068, C03_69231074, C03_69231226, C03_69231270, C03_69231293, C03_69231497, C03_69231512, C03_69231525, C03_69231579, C03_69231884, C03_69231924, C03_69232028, C03_69232066, C03_69232221, C03_69233178, C03_69233206, C03_69233245, C03_69233380, C03_69234151	Integrator complex subunit 7 homolog OS=Dictyostelium discoideum GN=ints7 PE=3 SV=1
BnaC03G0717400ZS	C03_69231226, C03_69231270, C03_69231293, C03_69231497, C03_69231512, C03_69231525, C03_69231579, C03_69231884, C03_69231924, C03_69232028, C03_69232066, C03_69232221, C03_69233178, C03_69233206, C03_69233245, C03_69233380, C03_69234151, C03_69234418	Integrator complex subunit 7 homolog OS=Dictyostelium discoideum GN=ints7 PE=3 SV=1
BnaC03G0717500ZS	C03_69233178, C03_69233206, C03_69233245, C03_69233380, C03_69234151, C03_69234418, C03_69236228, C03_69236261, C03_69236291, C03_69236347, C03_69236366, C03_69236379, C03_69236383	Integrator complex subunit 7 homolog OS=Dictyostelium discoideum GN=ints7 PE=3 SV=1
BnaC03G0717600ZS	C03_69241881, C03_69242153, C03_69242187, C03_69242236, C03_69242355, C03_69242834, C03_69242865, C03_69243089, C03_69243231, C03_69243565, C03_69243566, C03_69243752, C03_69243771, C03_69243828, C03_69243919, C03_69243967, C03_69244097, C03_69244211, C03_69245272, C03_69245348	Probable disease resistance protein RPP1 OS=Arabidopsis thaliana GN=RPP1 PE=2 SV=1
BnaC03G0717700ZS	C03_69249313, C03_69249322, C03_69249727, C03_69249770, C03_69249951, C03_69249973, C03_69249977, C03_69249987, C03_69250009, C03_69250033, C03_69250078, C03_69250095, C03_69250101, C03_69250132, C03_69250289, C03_69250297, C03_69250307, C03_69250419, C03_69250421, C03_69250429, C03_69250435, C03_69250606, C03_69250642, C03_69250737, C03_69250752, C03_69250781, C03_69250783, C03_69250799, C03_692…	Probable disease resistance protein RPP1 OS=Arabidopsis thaliana GN=RPP1 PE=2 SV=1
BnaC03G0717800ZS	C03_69253464, C03_69253544, C03_69253575, C03_69253576, C03_69253624, C03_69253783, C03_69253844, C03_69253884, C03_69253980, C03_69253997, C03_69254013, C03_69254717, C03_69254730, C03_69254739, C03_69254847, C03_69254912, C03_69255153, C03_69255448, C03_69255727, C03_69255741, C03_69255760, C03_69255783, C03_69256090, C03_69256362, C03_69256393, C03_69256406, C03_69256441, C03_69256584, C03_692…	Autophagy-related protein 8a OS=Arabidopsis thaliana GN=ATG8A PE=1 SV=2
BnaC03G0717900ZS	C03_69255153, C03_69255448, C03_69255727, C03_69255741, C03_69255760, C03_69255783, C03_69256090, C03_69256362, C03_69256393, C03_69256406, C03_69256441, C03_69256584, C03_69256632, C03_69256732, C03_69256858, C03_69256862, C03_69256996, C03_69257015, C03_69257148, C03_69257662, C03_69257778, C03_69257786, C03_69257788, C03_69257850, C03_69257902, C03_69257921, C03_69258141, C03_69258167, C03_692…	Protein PLASTID TRANSCRIPTIONALLY ACTIVE 14 OS=Arabidopsis thaliana GN=PTAC14 PE=1 SV=1
BnaC03G0718000ZS	C03_69261276, C03_69261278, C03_69261287, C03_69261473, C03_69261480, C03_69261521, C03_69261534, C03_69261559, C03_69261657, C03_69261696, C03_69261745, C03_69262102, C03_69262255, C03_69262310, C03_69262402, C03_69262421, C03_69262422, C03_69262437, C03_69262444, C03_69262490, C03_69262631, C03_69262641, C03_69262652, C03_69262668, C03_69262689, C03_69262702, C03_69262809, C03_69262914, C03_692…	--
BnaC03G0718100ZS	C03_69279102, C03_69279846, C03_69279860, C03_69279863, C03_69279885, C03_69280330, C03_69280447, C03_69280542, C03_69280569, C03_69281065, C03_69281451, C03_69282071, C03_69282294, C03_69282692, C03_69282954, C03_69283017, C03_69283116	--
BnaC03G0718200ZS	C03_69294170, C03_69294884, C03_69295381, C03_69295760, C03_69295771, C03_69297130	--
BnaC03G0718300ZS	C03_69309012, C03_69309083, C03_69309134, C03_69309146, C03_69309153, C03_69309198, C03_69309234	Indoleacetaldoxime dehydratase OS=Arabidopsis thaliana GN=CYP71A13 PE=1 SV=1
BnaC03G0718400ZS	C03_69315943, C03_69315980, C03_69315988, C03_69316001, C03_69316206, C03_69316229, C03_69316264, C03_69316312, C03_69316336, C03_69316382, C03_69316391, C03_69316420, C03_69316429, C03_69316467, C03_69316490, C03_69316499, C03_69316518, C03_69317972, C03_69319138	E3 ubiquitin-protein ligase XBAT32 OS=Arabidopsis thaliana GN=XBAT32 PE=1 SV=1
BnaC03G0718500ZS	C03_69346671, C03_69346687, C03_69346703, C03_69346712, C03_69346724, C03_69346746, C03_69346811, C03_69346856, C03_69346885, C03_69346886, C03_69347218, C03_69347408, C03_69347415, C03_69347428, C03_69347439, C03_69347515, C03_69347543, C03_69347555, C03_69347564, C03_69347572, C03_69347586, C03_69348922, C03_69349222	Terpenoid synthase 9 OS=Arabidopsis thaliana GN=TPS09 PE=2 SV=2
BnaC03G0718600ZS	C03_69347218, C03_69347408, C03_69347415, C03_69347428, C03_69347439, C03_69347515, C03_69347543, C03_69347555, C03_69347564, C03_69347572, C03_69347586, C03_69348922, C03_69349222	Glyoxylate/hydroxypyruvate reductase HPR3 OS=Arabidopsis thaliana GN=HPR3 PE=2 SV=1
BnaC03G0718700ZS	C03_69358785, C03_69359316, C03_69359325, C03_69359545, C03_69359555, C03_69359820, C03_69360424, C03_69360587, C03_69360644, C03_69360845, C03_69360904, C03_69361044, C03_69361411, C03_69361537, C03_69361544, C03_69361932, C03_69361933, C03_69362294, C03_69362550, C03_69362634, C03_69363315, C03_69363562, C03_69363676, C03_69363915, C03_69363947, C03_69363948, C03_69364200, C03_69364243, C03_693…	Leucine-rich repeat receptor-like serine/threonine-protein kinase BAM3 OS=Arabidopsis thaliana GN=BAM3 PE=2 SV=3
BnaC03G0718800ZS	C03_69364200, C03_69364243, C03_69364257, C03_69364460, C03_69364529, C03_69364647, C03_69365036, C03_69365056, C03_69365216, C03_69365436, C03_69365486, C03_69365502, C03_69365518, C03_69365665, C03_69365679, C03_69365694, C03_69365782, C03_69365804, C03_69365998, C03_69366012, C03_69366013, C03_69366025, C03_69366051, C03_69366101, C03_69366108, C03_69366143, C03_69366176, C03_69366184, C03_693…	Transcription initiation factor TFIID subunit 11 OS=Arabidopsis thaliana GN=TAF11 PE=1 SV=1
BnaC03G0722400ZS	C03_69680334, C03_69680434, C03_69680445, C03_69681426, C03_69681606, C03_69681660, C03_69681672, C03_69681694, C03_69681808, C03_69681941, C03_69681963, C03_69682108, C03_69682118, C03_69682123, C03_69682144, C03_69682149, C03_69682221, C03_69682233, C03_69682286, C03_69682293, C03_69682350, C03_69682412, C03_69682434, C03_69682463, C03_69682466, C03_69682492, C03_69682517, C03_69682526, C03_696…	ABC transporter B family member 22 OS=Arabidopsis thaliana GN=ABCB22 PE=3 SV=2
BnaC03G0722500ZS	C03_69680334, C03_69680434, C03_69680445, C03_69681426	Ribulose bisphosphate carboxylase/oxygenase activase, chloroplastic OS=Arabidopsis thaliana GN=RCA PE=1 SV=2
BnaC03G0722600ZS	C03_69695613, C03_69695682, C03_69696621, C03_69697124, C03_69697473, C03_69697564, C03_69697804, C03_69697849, C03_69698255, C03_69698340, C03_69698396, C03_69698397, C03_69698505, C03_69698606, C03_69698677, C03_69698790, C03_69698980	--
BnaC03G0722700ZS	C03_69695378, C03_69695403, C03_69695481, C03_69695613, C03_69695682, C03_69696621, C03_69697124, C03_69697473, C03_69697564, C03_69697804, C03_69697849, C03_69698255, C03_69698340, C03_69698396, C03_69698397, C03_69698505, C03_69698606, C03_69698677, C03_69698790, C03_69698980, C03_69699485, C03_69699518, C03_69699722, C03_69699792, C03_69699961, C03_69700132, C03_69700216, C03_69700217, C03_697…	Cysteine-rich receptor-like protein kinase 29 OS=Arabidopsis thaliana GN=CRK29 PE=2 SV=1
BnaC03G0722800ZS	C03_69706268, C03_69707034, C03_69707088, C03_69708740, C03_69709374, C03_69709746, C03_69709906, C03_69710155, C03_69710447	Transcription factor DYT1 OS=Arabidopsis thaliana GN=DYT1 PE=2 SV=1
BnaC03G0722900ZS	C03_69724452, C03_69724471, C03_69724926, C03_69725228, C03_69725490, C03_69725705, C03_69725728, C03_69725791, C03_69726429	Chaperone protein ClpC2, chloroplastic OS=Arabidopsis thaliana GN=CLPC2 PE=2 SV=1
BnaC03G0723000ZS	C03_69734331, C03_69734505, C03_69734753, C03_69734934, C03_69735118, C03_69735132, C03_69735248, C03_69735281, C03_69735720, C03_69736070, C03_69736200, C03_69736226, C03_69736308, C03_69736355, C03_69736580, C03_69736709, C03_69736886, C03_69737828	Pentatricopeptide repeat-containing protein At2g32630 OS=Arabidopsis thaliana GN=At2g32630 PE=3 SV=1
BnaC03G0723100ZS	C03_69739423, C03_69739657, C03_69740373, C03_69740441, C03_69740529, C03_69740723, C03_69740835, C03_69740873, C03_69741049, C03_69741132, C03_69741159, C03_69741489, C03_69742334, C03_69742421, C03_69742864, C03_69743046, C03_69743088, C03_69743454, C03_69743548, C03_69743900, C03_69743996, C03_69744109, C03_69744289, C03_69744356, C03_69744661, C03_69744754, C03_69744846, C03_69744848, C03_697…	--
BnaC03G0723200ZS	C03_69754401, C03_69754402, C03_69754715, C03_69754962, C03_69755915, C03_69756012, C03_69756122, C03_69756167, C03_69756457, C03_69756479, C03_69756492	--
BnaC03G0723300ZS	C03_69750347, C03_69750396, C03_69750419, C03_69750518, C03_69750552, C03_69750565, C03_69751533, C03_69751732, C03_69751782, C03_69751854, C03_69751910, C03_69751994, C03_69752013, C03_69752066, C03_69752339, C03_69752431, C03_69752470, C03_69752555, C03_69754401, C03_69754402, C03_69754715, C03_69754962, C03_69755915, C03_69756012, C03_69756122, C03_69756167, C03_69756457, C03_69756479, C03_697…	--
BnaC03G0723400ZS	C03_69767214, C03_69767372, C03_69767450, C03_69767484, C03_69767659, C03_69768269, C03_69768840, C03_69768934, C03_69769142, C03_69769182, C03_69769197, C03_69769288, C03_69769417, C03_69769482, C03_69769527, C03_69769751, C03_69769780, C03_69770006, C03_69770043, C03_69770140, C03_69770291, C03_69770461, C03_69770497, C03_69771133, C03_69771142, C03_69771148, C03_69771153, C03_69771392, C03_697…	Gibberellin 2-beta-dioxygenase 8 OS=Arabidopsis thaliana GN=GA2OX8 PE=1 SV=2
BnaC03G0723500ZS	C03_69809799, C03_69809868, C03_69809984, C03_69810268, C03_69810336, C03_69810622, C03_69810856, C03_69811180, C03_69811237, C03_69811340, C03_69811959, C03_69813048, C03_69813063, C03_69813114	COX assembly mitochondrial protein 2 homolog OS=Danio rerio GN=cmc2 PE=3 SV=1
BnaC03G0723600ZS	C03_69811959, C03_69813048, C03_69813063, C03_69813114, C03_69814592, C03_69814642, C03_69814677, C03_69814947, C03_69815921, C03_69815933, C03_69815965, C03_69815983, C03_69816012, C03_69816023, C03_69816035, C03_69816044, C03_69816057, C03_69816250, C03_69816342, C03_69816349, C03_69816379, C03_69816394, C03_69816399, C03_69816439, C03_69816453, C03_69816469, C03_69816486, C03_69816489, C03_698…	Dolichyl-diphosphooligosaccharide--protein glycosyltransferase subunit 2 OS=Arabidopsis thaliana GN=RPN2 PE=2 SV=1
BnaC03G0723700ZS	C03_69820279, C03_69820398, C03_69820421, C03_69820635, C03_69820680, C03_69820684, C03_69820742, C03_69820745, C03_69821004, C03_69822135, C03_69822140, C03_69822296, C03_69822311, C03_69822401, C03_69822418, C03_69822447, C03_69822597, C03_69822624, C03_69822712, C03_69823309, C03_69823377, C03_69824257, C03_69824537, C03_69824551, C03_69824811, C03_69825649, C03_69826002, C03_69826010, C03_698…	Cationic amino acid transporter 1 OS=Arabidopsis thaliana GN=CAT1 PE=1 SV=1
BnaC03G0723800ZS	C03_69842755, C03_69842757, C03_69842960, C03_69843074, C03_69843155, C03_69843174, C03_69843231, C03_69843471, C03_69843877, C03_69843972, C03_69843989, C03_69843999, C03_69844060, C03_69844111, C03_69844126, C03_69844176, C03_69844224, C03_69844288, C03_69844342, C03_69844550, C03_69844553, C03_69844572, C03_69844596, C03_69844628, C03_69844655, C03_69844891, C03_69844894, C03_69844997, C03_698…	Protein BUD31 homolog 1 OS=Oryza sativa subsp. japonica GN=Os01g0857700 PE=2 SV=1
BnaC03G0723900ZS	C03_69844891, C03_69844894, C03_69844997, C03_69844999, C03_69845009, C03_69845046, C03_69845056, C03_69845073, C03_69845085, C03_69845335, C03_69845357, C03_69845391, C03_69845563, C03_69845708, C03_69845868, C03_69846199, C03_69846374, C03_69846403, C03_69846493, C03_69846495, C03_69846678, C03_69846694, C03_69846696, C03_69846749, C03_69846751, C03_69846809, C03_69846885, C03_69847008, C03_698…	--
BnaC03G0724000ZS	C03_69843231, C03_69843471, C03_69843877, C03_69843972, C03_69843989, C03_69843999, C03_69844060, C03_69844111, C03_69844126, C03_69844176, C03_69844224, C03_69844288, C03_69844342, C03_69844550, C03_69844553, C03_69844572, C03_69844596, C03_69844628, C03_69844655, C03_69844891, C03_69844894, C03_69844997, C03_69844999, C03_69845009, C03_69845046, C03_69845056, C03_69845073, C03_69845085, C03_698…	DNA damage-binding protein 1b OS=Arabidopsis thaliana GN=DDB1B PE=2 SV=2
BnaC03G0724100ZS	C03_69852021, C03_69852151, C03_69852515, C03_69852549, C03_69852559, C03_69852565, C03_69852575, C03_69852578, C03_69852592, C03_69852593, C03_69852626, C03_69852646, C03_69852724, C03_69852739, C03_69852744, C03_69852796, C03_69852799, C03_69852874, C03_69852883, C03_69852946, C03_69852956, C03_69852972, C03_69852993, C03_69853023, C03_69853052, C03_69853093, C03_69853107, C03_69853173, C03_698…	Adrenodoxin-like protein 2, mitochondrial OS=Arabidopsis thaliana GN=MFDX2 PE=2 SV=1
BnaC03G0724200ZS	C03_69856986, C03_69857019, C03_69857296, C03_69857500, C03_69857785, C03_69858817, C03_69858833, C03_69858866, C03_69858875, C03_69858887, C03_69858942, C03_69858944, C03_69859142, C03_69859159, C03_69859422, C03_69859510, C03_69859540, C03_69859541, C03_69859552, C03_69859584, C03_69859672, C03_69859733, C03_69859866, C03_69859890, C03_69859931, C03_69860085, C03_69860103, C03_69860104, C03_698…	Protein BREAST CANCER SUSCEPTIBILITY 1 homolog OS=Arabidopsis thaliana GN=BRCA1 PE=1 SV=1
BnaC03G0724300ZS	C03_69864484, C03_69864577, C03_69864714, C03_69865415, C03_69865688, C03_69865757, C03_69867279, C03_69867335, C03_69867406, C03_69867995, C03_69868277	Dof zinc finger protein DOF4.4 OS=Arabidopsis thaliana GN=DOF4.4 PE=3 SV=1
BnaC03G0724600ZS	C03_69924717, C03_69925161, C03_69926208, C03_69926649, C03_69926692, C03_69927013, C03_69927098, C03_69927284, C03_69927307, C03_69927353, C03_69928341, C03_69928382, C03_69928525, C03_69928570, C03_69928608, C03_69928687, C03_69928701, C03_69928706	Dof zinc finger protein DOF4.4 OS=Arabidopsis thaliana GN=DOF4.4 PE=3 SV=1
BnaC03G0724700ZS	C03_69935716, C03_69935838, C03_69936015, C03_69936023, C03_69936776, C03_69936800, C03_69936973, C03_69936991, C03_69936993	Dof zinc finger protein DOF4.4 OS=Arabidopsis thaliana GN=DOF4.4 PE=3 SV=1
BnaC03G0724800ZS	C03_69949703, C03_69949808, C03_69949831, C03_69949855, C03_69950845, C03_69951376, C03_69951858, C03_69952423, C03_69952629, C03_69952686, C03_69952822, C03_69953189, C03_69953399, C03_69953692, C03_69953715, C03_69953949, C03_69954092	Desiccation-related protein PCC3-06 OS=Craterostigma plantagineum PE=2 SV=1
BnaC03G0724900ZS	C03_69958924, C03_69959010, C03_69959372, C03_69960129, C03_69960156, C03_69960164, C03_69960187, C03_69960190, C03_69960357, C03_69960563, C03_69960701, C03_69960943, C03_69960979, C03_69961398, C03_69961399, C03_69961510, C03_69961750, C03_69962658, C03_69962660, C03_69962836	F-box protein At3g26010 OS=Arabidopsis thaliana GN=At3g26010 PE=2 SV=1
BnaC03G0725000ZS	C03_69960563, C03_69960701, C03_69960943, C03_69960979, C03_69961398, C03_69961399, C03_69961510, C03_69961750, C03_69962658, C03_69962660, C03_69962836, C03_69963554, C03_69963824, C03_69963938, C03_69964437, C03_69964577	Alpha carbonic anhydrase 4 OS=Arabidopsis thaliana GN=ACA4 PE=3 SV=1
BnaC03G0725100ZS	C03_69962658, C03_69962660, C03_69962836, C03_69963554, C03_69963824, C03_69963938, C03_69964437, C03_69964577, C03_69966915, C03_69967048	Transcription factor bHLH36 OS=Arabidopsis thaliana GN=BHLH36 PE=2 SV=1
BnaC03G0725200ZS	C03_69968467, C03_69969149, C03_69969154, C03_69969163, C03_69970176, C03_69970217, C03_69972920	Riboflavin biosynthesis protein PYRD, chloroplastic OS=Arabidopsis thaliana GN=PYRD PE=1 SV=1
BnaC03G0725300ZS	C03_69972920, C03_69974545, C03_69974569, C03_69974571, C03_69975571, C03_69975695, C03_69975806, C03_69975821, C03_69975832, C03_69975869, C03_69976461, C03_69976483, C03_69976528, C03_69976572, C03_69976593, C03_69977100, C03_69977256, C03_69977436, C03_69977466, C03_69977654, C03_69977665, C03_69977799, C03_69978160, C03_69978170, C03_69978756	Probable LRR receptor-like serine/threonine-protein kinase At4g20940 OS=Arabidopsis thaliana GN=At4g20940 PE=1 SV=1
BnaC03G0725400ZS	C03_69974545, C03_69974569, C03_69974571, C03_69975571, C03_69975695, C03_69975806, C03_69975821, C03_69975832, C03_69975869, C03_69976461, C03_69976483, C03_69976528, C03_69976572, C03_69976593, C03_69977100, C03_69977256, C03_69977436, C03_69977466, C03_69977654, C03_69977665, C03_69977799, C03_69978160, C03_69978170, C03_69978756, C03_69979468, C03_69979472, C03_69979563, C03_69979603, C03_699…	Probable 3-hydroxyisobutyrate dehydrogenase, mitochondrial OS=Arabidopsis thaliana GN=At4g20930 PE=2 SV=3
BnaC03G0725500ZS	C03_69981637, C03_69981708, C03_69981713, C03_69981765, C03_69982939, C03_69982950, C03_69983000, C03_69983062, C03_69983065, C03_69983075, C03_69983771, C03_69983830, C03_69983918, C03_69984828, C03_69984839, C03_69985062, C03_69985075, C03_69985083, C03_69985093, C03_69985148, C03_69986201, C03_69986343, C03_69986451, C03_69986486, C03_69986497, C03_69986587, C03_69986943, C03_69986956, C03_699…	DNA-directed RNA polymerase II subunit 2 OS=Arabidopsis thaliana GN=NRPB2 PE=1 SV=2
BnaC03G0725600ZS	C03_69996955, C03_69997806	--
BnaC03G0725700ZS	C03_70025900, C03_70026063, C03_70026093, C03_70026111, C03_70026149, C03_70026333, C03_70026372, C03_70026401, C03_70027941, C03_70028406, C03_70028422, C03_70028525, C03_70028554, C03_70028646, C03_70028682, C03_70028836, C03_70028942, C03_70028969, C03_70029009, C03_70029135, C03_70029415, C03_70029436, C03_70029535	--
BnaC03G0725800ZS	C03_70040499, C03_70040567, C03_70040644, C03_70040837, C03_70040929, C03_70040993, C03_70041126, C03_70041127, C03_70041238, C03_70041508, C03_70041603, C03_70041665, C03_70041794, C03_70042094, C03_70042095, C03_70042132, C03_70042162, C03_70042308, C03_70042349, C03_70042357, C03_70042367, C03_70042370, C03_70043098, C03_70043188, C03_70043207, C03_70043583, C03_70043788, C03_70043884, C03_700…	Homeobox-leucine zipper protein MERISTEM L1 OS=Arabidopsis thaliana GN=ATML1 PE=2 SV=1
BnaC03G0725900ZS	C03_70047638, C03_70047702, C03_70047744, C03_70047764, C03_70047786, C03_70047860, C03_70047868, C03_70047875, C03_70047878, C03_70047898, C03_70047900, C03_70047911, C03_70048003, C03_70048004, C03_70048045, C03_70048089, C03_70048183, C03_70048196, C03_70048205, C03_70048299, C03_70048313, C03_70048324, C03_70048427, C03_70048428, C03_70048442, C03_70048504, C03_70048572, C03_70048582, C03_700…	GPN-loop GTPase 1 OS=Dictyostelium discoideum GN=gpn1 PE=3 SV=1
BnaC03G0726000ZS	C03_70051934, C03_70051940, C03_70051963, C03_70052163, C03_70052227, C03_70052341, C03_70052404, C03_70052439, C03_70052451, C03_70052469, C03_70052731, C03_70053383, C03_70053451, C03_70053472, C03_70053477, C03_70053517, C03_70053579, C03_70053604, C03_70053849, C03_70053903, C03_70053915, C03_70053916, C03_70053952, C03_70054038, C03_70054054, C03_70054066, C03_70054078, C03_70054132, C03_700…	Derlin-2.1 OS=Arabidopsis thaliana GN=DER2.1 PE=2 SV=3
BnaC03G0726100ZS	C03_70075084, C03_70075167, C03_70075427, C03_70075843, C03_70075853, C03_70075950, C03_70075954, C03_70076030, C03_70076041, C03_70076089, C03_70076603, C03_70076883, C03_70077023, C03_70077768	Peptide methionine sulfoxide reductase B9 OS=Arabidopsis thaliana GN=MSRB9 PE=2 SV=1
BnaC03G0726200ZS	C03_70082476, C03_70082654, C03_70083420, C03_70083528, C03_70083840, C03_70083858, C03_70083958, C03_70083962, C03_70083993, C03_70083997, C03_70084072, C03_70084096, C03_70084142, C03_70084156, C03_70084211, C03_70084221, C03_70084277, C03_70084366, C03_70084386, C03_70084406, C03_70084484, C03_70084500, C03_70084542, C03_70084570, C03_70084703, C03_70084707, C03_70084726, C03_70084790, C03_700…	Post-GPI attachment to proteins factor 3 OS=Danio rerio GN=pgap3 PE=2 SV=1
BnaC03G0726300ZS	C03_70091790, C03_70091899, C03_70091929, C03_70092277, C03_70093043, C03_70093210, C03_70093785, C03_70094615, C03_70095199, C03_70095207, C03_70095218, C03_70095245, C03_70095316, C03_70095336, C03_70095667, C03_70095689, C03_70095710, C03_70095741, C03_70095751	--
BnaC03G0726400ZS	C03_70106348, C03_70106395, C03_70106397, C03_70106446, C03_70106451, C03_70106476, C03_70106646, C03_70107116, C03_70107302, C03_70107405, C03_70107451, C03_70108686, C03_70108833, C03_70108883, C03_70109244, C03_70110134, C03_70110375	Mitogen-activated protein kinase 16 OS=Arabidopsis thaliana GN=MPK16 PE=2 SV=2
BnaC03G0726500ZS	C03_70108686, C03_70108833, C03_70108883, C03_70109244, C03_70110134, C03_70110375, C03_70110510, C03_70110685, C03_70110697, C03_70110758, C03_70110759, C03_70110811, C03_70110819, C03_70110851, C03_70110877, C03_70110882, C03_70110964, C03_70110976, C03_70111014, C03_70111021, C03_70111038, C03_70111118, C03_70111150, C03_70111310, C03_70111351, C03_70113365, C03_70113441, C03_70113470, C03_701…	Translation initiation factor eIF-2B subunit delta OS=Rattus norvegicus GN=Eif2b4 PE=2 SV=1
BnaC03G0726600ZS	C03_70115327, C03_70115337, C03_70115345, C03_70115442, C03_70115465, C03_70115691, C03_70115694, C03_70115705, C03_70115743, C03_70115745, C03_70115754, C03_70115759, C03_70115778, C03_70115788, C03_70115803, C03_70116045, C03_70116389, C03_70116412, C03_70116453, C03_70116543, C03_70116667, C03_70116786, C03_70116794, C03_70116853, C03_70116888, C03_70116932, C03_70116949, C03_70117578, C03_701…	--
BnaC03G0726700ZS	C03_70124345, C03_70125044, C03_70125182	15.4 kDa class V heat shock protein OS=Arabidopsis thaliana GN=HSP15.4 PE=2 SV=1
BnaC03G0726800ZS	C03_70128922, C03_70128979, C03_70129374, C03_70129450, C03_70129804, C03_70129865, C03_70129927, C03_70129996, C03_70130024	--
BnaC03G0726900ZS	C03_70128979, C03_70129374, C03_70129450, C03_70129804, C03_70129865, C03_70129927, C03_70129996, C03_70130024, C03_70130135, C03_70130150, C03_70130183, C03_70130204, C03_70130255, C03_70130256, C03_70130300, C03_70130311, C03_70130567, C03_70130669, C03_70130985, C03_70131109, C03_70131167, C03_70131174, C03_70131277, C03_70131291, C03_70131537, C03_70131594, C03_70131953, C03_70131971, C03_701…	Rhodanese-like domain-containing protein 14, chloroplastic OS=Arabidopsis thaliana GN=At4g27700 PE=2 SV=1
BnaC03G0727000ZS	C03_70186799, C03_70188012, C03_70188075, C03_70188516, C03_70188526, C03_70188534, C03_70188586, C03_70188611, C03_70188622, C03_70188667, C03_70188729, C03_70188737, C03_70188818, C03_70188998, C03_70189104, C03_70189220, C03_70189286, C03_70189373, C03_70189407, C03_70189500, C03_70189589, C03_70189802, C03_70189878, C03_70189891, C03_70189905, C03_70191009, C03_70191337, C03_70192115	Protein TRANSPARENT TESTA 12 OS=Arabidopsis thaliana GN=TT12 PE=2 SV=1
BnaC03G0727100ZS	C03_70194744, C03_70195735, C03_70195761, C03_70195925, C03_70196196, C03_70196545, C03_70196588, C03_70196596, C03_70196647, C03_70196653, C03_70197771, C03_70198062, C03_70198072, C03_70198085, C03_70198133, C03_70198142, C03_70198154, C03_70198160	Plant UBX domain-containing protein 10 OS=Arabidopsis thaliana GN=PUX10 PE=2 SV=1
BnaC03G0727200ZS	C03_70195735, C03_70195761, C03_70195925, C03_70196196, C03_70196545, C03_70196588, C03_70196596, C03_70196647, C03_70196653, C03_70197771, C03_70198062, C03_70198072, C03_70198085, C03_70198133, C03_70198142, C03_70198154, C03_70198160, C03_70198516, C03_70198578, C03_70198599, C03_70198613, C03_70198626, C03_70198928	Plant UBX domain-containing protein 10 OS=Arabidopsis thaliana GN=PUX10 PE=2 SV=1
BnaC03G0727300ZS	C03_70198599, C03_70198613, C03_70198626, C03_70198928, C03_70199141, C03_70199262, C03_70199452, C03_70202309, C03_70202349, C03_70202363, C03_70202755, C03_70202980, C03_70203304, C03_70203633, C03_70203645, C03_70203673, C03_70203814, C03_70203815, C03_70203938, C03_70204145, C03_70204227, C03_70204234, C03_70204238, C03_70204245, C03_70204301, C03_70204303, C03_70204365, C03_70204422, C03_702…	Protein TRANSPARENT TESTA 12 OS=Arabidopsis thaliana GN=TT12 PE=2 SV=1
BnaC03G0727400ZS	C03_70232163, C03_70232224, C03_70235941	Probable disease resistance protein RPP1 OS=Arabidopsis thaliana GN=RPP1 PE=2 SV=1
BnaC03G0727500ZS	C03_70235941, C03_70236310, C03_70236844	Disease resistance protein RML1A OS=Arabidopsis thaliana GN=RLM1A PE=3 SV=1
BnaC03G0727600ZS	C03_70235941, C03_70236310, C03_70236844, C03_70237547, C03_70237712, C03_70237760, C03_70237932, C03_70238011, C03_70238635, C03_70238700, C03_70238805, C03_70239088, C03_70239303, C03_70239312, C03_70239342, C03_70239794, C03_70239804, C03_70240206, C03_70240376, C03_70240382, C03_70240838, C03_70241077, C03_70241104, C03_70241527, C03_70241658, C03_70241740, C03_70241899, C03_70241913, C03_702…	Probable disease resistance protein RPP1 OS=Arabidopsis thaliana GN=RPP1 PE=2 SV=1
BnaC03G0727700ZS	C03_70258498, C03_70258519, C03_70258800, C03_70258868, C03_70259269	Probable disease resistance protein RPP1 OS=Arabidopsis thaliana GN=RPP1 PE=2 SV=1
BnaC03G0727800ZS	C03_70258498, C03_70258519, C03_70258800, C03_70258868, C03_70259269, C03_70259528, C03_70259738, C03_70259752	Probable disease resistance protein RPP1 OS=Arabidopsis thaliana GN=RPP1 PE=2 SV=1
BnaC03G0727900ZS	C03_70258498, C03_70258519, C03_70258800, C03_70258868, C03_70259269, C03_70259528, C03_70259738, C03_70259752	Probable disease resistance protein RPP1 OS=Arabidopsis thaliana GN=RPP1 PE=2 SV=1
BnaC03G0741900ZS	C03_72010121, C03_72010143, C03_72010207, C03_72010212, C03_72010234, C03_72010241, C03_72010280, C03_72010294	1-phosphatidylinositol phosphodiesterase OS=Listeria monocytogenes serovar 1/2a (strain ATCC BAA-679 / EGD-e) GN=plcA PE=1 SV=1
BnaC03G0742000ZS	C03_72017926, C03_72017953, C03_72017958, C03_72018127, C03_72018181, C03_72018919, C03_72019024, C03_72019113, C03_72019483, C03_72019610	1-phosphatidylinositol phosphodiesterase OS=Listeria monocytogenes serovar 1/2a (strain ATCC BAA-679 / EGD-e) GN=plcA PE=1 SV=1
BnaC03G0742100ZS	C03_72023386, C03_72023912, C03_72023993, C03_72024986, C03_72025076, C03_72026219, C03_72026504, C03_72026711, C03_72026866, C03_72026927, C03_72026998, C03_72027010, C03_72027148, C03_72027190, C03_72027261, C03_72027565, C03_72027628, C03_72027635, C03_72027658, C03_72027660, C03_72027695, C03_72027729, C03_72027784, C03_72027792, C03_72027807, C03_72027861, C03_72027862, C03_72027933, C03_720…	DEAD-box ATP-dependent RNA helicase 16 OS=Arabidopsis thaliana GN=RH16 PE=2 SV=1
BnaC03G0742200ZS	C03_72026219, C03_72026504, C03_72026711, C03_72026866, C03_72026927, C03_72026998, C03_72027010, C03_72027148, C03_72027190, C03_72027261, C03_72027565, C03_72027628, C03_72027635, C03_72027658, C03_72027660, C03_72027695, C03_72027729, C03_72027784, C03_72027792, C03_72027807, C03_72027861, C03_72027862, C03_72027933, C03_72028143, C03_72028219, C03_72028475, C03_72029153, C03_72029266, C03_720…	Probable alkaline/neutral invertase B OS=Arabidopsis thaliana GN=INVB PE=1 SV=1
BnaC03G0742300ZS	C03_72036561	Type III polyketide synthase B OS=Arabidopsis thaliana GN=PKSB PE=1 SV=1
BnaC03G0742400ZS	C03_72036561, C03_72038192, C03_72038201, C03_72038223, C03_72038229, C03_72038253, C03_72038275, C03_72038280, C03_72038396, C03_72038625, C03_72038648, C03_72038690, C03_72038722, C03_72038749, C03_72038760	5'-methylthioadenosine/S-adenosylhomocysteine nucleosidase 2 OS=Arabidopsis thaliana GN=MTN2 PE=1 SV=1
BnaC03G0742500ZS	C03_72038192, C03_72038201, C03_72038223, C03_72038229, C03_72038253, C03_72038275, C03_72038280, C03_72038396, C03_72038625, C03_72038648, C03_72038690, C03_72038722, C03_72038749, C03_72038760, C03_72039054, C03_72039069, C03_72039776, C03_72039799, C03_72039818, C03_72039826, C03_72039830, C03_72039842, C03_72039881, C03_72039924, C03_72039945, C03_72039953, C03_72040001, C03_72040063, C03_720…	Auxin-responsive protein SAUR23 OS=Arabidopsis thaliana GN=SAUR23 PE=2 SV=1
BnaC03G0742600ZS	C03_72042711, C03_72042755, C03_72042767, C03_72042891, C03_72042918, C03_72042969, C03_72043035, C03_72043118, C03_72043135, C03_72043197, C03_72043229, C03_72043258, C03_72043313, C03_72043372, C03_72043856, C03_72044004, C03_72044039, C03_72044062, C03_72044087, C03_72044094, C03_72044119, C03_72044173, C03_72044279, C03_72044401, C03_72044429, C03_72044516, C03_72044558, C03_72044570, C03_720…	--
BnaC03G0742700ZS	C03_72051507, C03_72051515, C03_72052204, C03_72052768, C03_72052874, C03_72052917, C03_72053259, C03_72053270, C03_72053304, C03_72053329, C03_72053532, C03_72053589, C03_72053674, C03_72053928, C03_72053946, C03_72053950, C03_72053966, C03_72053992, C03_72054091, C03_72054156, C03_72054259, C03_72054272, C03_72054505, C03_72054518, C03_72054530, C03_72054588, C03_72054635, C03_72054641, C03_720…	Auxin-induced protein 10A5 OS=Glycine max PE=2 SV=1
BnaC03G0742800ZS	C03_72058300, C03_72058344, C03_72058438, C03_72058752, C03_72058993, C03_72059102, C03_72059552, C03_72059696, C03_72059703, C03_72059820, C03_72059842, C03_72059863, C03_72059907, C03_72059911, C03_72059993, C03_72059998, C03_72060076, C03_72060154, C03_72060280, C03_72060300, C03_72060355, C03_72060675	Auxin-responsive protein SAUR20 OS=Arabidopsis thaliana GN=SAUR20 PE=2 SV=1
BnaC03G0742900ZS	C03_72074427, C03_72074556, C03_72074586, C03_72074604, C03_72074665, C03_72074666, C03_72074687, C03_72074840, C03_72074992, C03_72075231, C03_72075302, C03_72075452, C03_72075503, C03_72075671, C03_72075734, C03_72075798, C03_72075846, C03_72075877, C03_72076031, C03_72076851, C03_72076989, C03_72077117, C03_72077126, C03_72077265, C03_72077282, C03_72077354, C03_72077365, C03_72077374, C03_720…	--
BnaC03G0743000ZS	C03_72073802, C03_72073839, C03_72073858, C03_72074137, C03_72074217, C03_72074291, C03_72074308, C03_72074345, C03_72074427, C03_72074556, C03_72074586, C03_72074604, C03_72074665, C03_72074666, C03_72074687, C03_72074840, C03_72074992, C03_72075231, C03_72075302, C03_72075452, C03_72075503, C03_72075671, C03_72075734, C03_72075798, C03_72075846, C03_72075877, C03_72076031, C03_72076851, C03_720…	--
BnaC03G0743100ZS	C03_72088486, C03_72088557, C03_72088636, C03_72088685, C03_72089196, C03_72089286, C03_72089719, C03_72089744, C03_72089841, C03_72089992, C03_72090740, C03_72090744, C03_72090830, C03_72090965, C03_72090970, C03_72091086, C03_72091136, C03_72091166, C03_72091385	--
BnaC03G0743200ZS	C03_72087166, C03_72087168, C03_72087224, C03_72087281, C03_72087348, C03_72087360, C03_72087452, C03_72087589, C03_72087604, C03_72087661, C03_72087695, C03_72087717, C03_72087773, C03_72087794, C03_72087842, C03_72087876, C03_72087934, C03_72087949, C03_72087960, C03_72088303, C03_72088486, C03_72088557, C03_72088636, C03_72088685, C03_72089196, C03_72089286, C03_72089719, C03_72089744, C03_720…	Auxin-responsive protein SAUR22 OS=Arabidopsis thaliana GN=SAUR22 PE=2 SV=1
BnaC03G0743300ZS	C03_72090740, C03_72090744, C03_72090830, C03_72090965, C03_72090970, C03_72091086, C03_72091136, C03_72091166, C03_72091385, C03_72093629, C03_72093636, C03_72093650, C03_72093670, C03_72093723	Auxin-induced protein 15A OS=Glycine max PE=2 SV=1
BnaC03G0743400ZS	C03_72093629, C03_72093636, C03_72093650, C03_72093670, C03_72093723, C03_72094670, C03_72094683, C03_72094750, C03_72094751, C03_72094919, C03_72095316, C03_72095629, C03_72096699, C03_72096735, C03_72098291, C03_72098378, C03_72098526	--
BnaC03G0743500ZS	C03_72124129, C03_72124422, C03_72124670, C03_72124805, C03_72124808, C03_72124948, C03_72125002, C03_72126420, C03_72126426, C03_72127060, C03_72127515, C03_72127563, C03_72127696	Auxin-induced protein 15A OS=Glycine max PE=2 SV=1
BnaC03G0743600ZS	C03_72168518, C03_72168531, C03_72168636, C03_72168659, C03_72168681, C03_72168695, C03_72168730, C03_72168778, C03_72168798, C03_72168810, C03_72168826, C03_72168878, C03_72168901, C03_72169172, C03_72169176, C03_72169193, C03_72169659, C03_72170018, C03_72170024, C03_72170033, C03_72170064, C03_72170080, C03_72170189, C03_72170209, C03_72170285, C03_72170295, C03_72170403, C03_72170466, C03_721…	V-type proton ATPase subunit c5 OS=Arabidopsis thaliana GN=VHA-c5 PE=2 SV=1
BnaC03G0743700ZS	C03_72176437, C03_72176449, C03_72176576, C03_72176683, C03_72176694, C03_72176717, C03_72176730, C03_72176777, C03_72176861, C03_72176878, C03_72176884, C03_72176942, C03_72177141, C03_72177211, C03_72177269, C03_72177329, C03_72177540, C03_72177597, C03_72177720, C03_72177722, C03_72177811, C03_72177937, C03_72178122, C03_72178176, C03_72178245, C03_72178299, C03_72178485, C03_72178500, C03_721…	--
BnaC03G0743800ZS	C03_72179859, C03_72179963, C03_72180033, C03_72180142, C03_72180171, C03_72180187, C03_72180285, C03_72180471, C03_72180549, C03_72180604, C03_72180784, C03_72180787, C03_72180802, C03_72180813, C03_72180829, C03_72180837, C03_72180914, C03_72181005, C03_72181028, C03_72181133, C03_72181163, C03_72181177, C03_72181181, C03_72181192, C03_72181196, C03_72181265, C03_72181292, C03_72181314, C03_721…	--
BnaC03G0743900ZS	C03_72187767, C03_72187790, C03_72187805, C03_72187856, C03_72187903, C03_72188011, C03_72188050, C03_72188075, C03_72188113, C03_72188144, C03_72188153, C03_72188154, C03_72188176, C03_72188177, C03_72188193, C03_72188216, C03_72188240, C03_72188280, C03_72188304, C03_72188319, C03_72188334, C03_72188361, C03_72188362, C03_72188385, C03_72188528, C03_72188761, C03_72188881, C03_72188905, C03_721…	Arginine decarboxylase 2 OS=Arabidopsis thaliana GN=SPE2 PE=2 SV=1
BnaC03G0744000ZS	C03_72198019, C03_72198060, C03_72198081, C03_72198096, C03_72198108, C03_72198115, C03_72200280	--
BnaC03G0744300ZS	C03_72216961, C03_72217268, C03_72217297, C03_72217324, C03_72217337, C03_72217461	Putative F-box protein At1g30925 OS=Arabidopsis thaliana GN=At1g30925 PE=4 SV=3
BnaC03G0744400ZS	C03_72216961, C03_72217268, C03_72217297, C03_72217324, C03_72217337, C03_72217461	--
BnaC03G0744500ZS	C03_72217297, C03_72217324, C03_72217337, C03_72217461, C03_72219015, C03_72219049	NADH dehydrogenase [ubiquinone] 1 beta subcomplex subunit 9 OS=Arabidopsis thaliana GN=CIB22 PE=1 SV=1
BnaC03G0744700ZS	C03_72233177, C03_72233301, C03_72233621, C03_72233726, C03_72233960, C03_72234132, C03_72234151, C03_72234385, C03_72234415, C03_72234476, C03_72234829, C03_72234854, C03_72234855, C03_72234867	40S ribosomal protein S3a-2 OS=Arabidopsis thaliana GN=RPS3AB PE=2 SV=3
BnaC03G0744800ZS	C03_72233621, C03_72233726, C03_72233960, C03_72234132, C03_72234151, C03_72234385, C03_72234415, C03_72234476, C03_72234829, C03_72234854, C03_72234855, C03_72234867, C03_72234878, C03_72237966	Rho GTPase-activating protein gacP OS=Dictyostelium discoideum GN=gacP PE=3 SV=1
BnaC03G0744900ZS	C03_72239981, C03_72239989, C03_72240589, C03_72240621, C03_72242599, C03_72242612, C03_72242629, C03_72242747, C03_72242771, C03_72242795, C03_72242802, C03_72242829, C03_72242852	Squalene synthase OS=Arabidopsis thaliana GN=SQS1 PE=1 SV=1
BnaC03G0745000ZS	C03_72250852, C03_72250857	--
BnaC03G0745300ZS	C03_72274354, C03_72274468, C03_72274491, C03_72274519, C03_72274763, C03_72274814, C03_72274942, C03_72274953, C03_72275239, C03_72275277, C03_72275361	Ocs element-binding factor 1 OS=Zea mays GN=OBF1 PE=2 SV=2
BnaC07G0378800ZS	C07_50260090, C07_50260101, C07_50260760, C07_50260786, C07_50260865, C07_50260968	Histone deacetylase 5 OS=Arabidopsis thaliana GN=HDA5 PE=1 SV=1
BnaC07G0378900ZS	C07_50260090, C07_50260101, C07_50260760, C07_50260786, C07_50260865, C07_50260968, C07_50261484, C07_50261602, C07_50261766, C07_50261800, C07_50261852, C07_50262286, C07_50262403, C07_50262425, C07_50262502, C07_50263143, C07_50263372, C07_50263978, C07_50264473	Major cell-surface adhesin PAc OS=Streptococcus mutans GN=pac PE=1 SV=1
BnaC07G0379000ZS	C07_50282472, C07_50282807, C07_50283016, C07_50284020, C07_50284267, C07_50284731, C07_50284733, C07_50286233, C07_50286655, C07_50286835, C07_50287057, C07_50287069, C07_50287070, C07_50287273, C07_50287437, C07_50287596, C07_50287598, C07_50287680, C07_50287807, C07_50287821, C07_50287843, C07_50287852, C07_50288002, C07_50288076, C07_50288095, C07_50288164, C07_50288233, C07_50288234, C07_502…	--
BnaC07G0379100ZS	C07_50288994, C07_50289048, C07_50289141, C07_50289152, C07_50289174, C07_50289235, C07_50289280, C07_50289293, C07_50289302, C07_50289365, C07_50289419, C07_50289631, C07_50289640, C07_50289805, C07_50289927, C07_50289949, C07_50290009, C07_50290015, C07_50290050, C07_50290080, C07_50290117, C07_50290161, C07_50290196, C07_50290220, C07_50290238, C07_50290401, C07_50290468, C07_50290512, C07_502…	PLASMODESMATA CALLOSE-BINDING PROTEIN 1 OS=Arabidopsis thaliana GN=PDCB1 PE=1 SV=1
BnaC07G0379200ZS	C07_50289280, C07_50289293, C07_50289302, C07_50289365, C07_50289419, C07_50289631, C07_50289640, C07_50289805, C07_50289927, C07_50289949, C07_50290009, C07_50290015, C07_50290050, C07_50290080, C07_50290117, C07_50290161, C07_50290196, C07_50290220, C07_50290238, C07_50290401, C07_50290468, C07_50290512, C07_50290572, C07_50290581, C07_50290593, C07_50290685, C07_50290822, C07_50291265, C07_502…	--
BnaC07G0379300ZS	C07_50289631, C07_50289640, C07_50289805, C07_50289927, C07_50289949, C07_50290009, C07_50290015, C07_50290050, C07_50290080, C07_50290117, C07_50290161, C07_50290196, C07_50290220, C07_50290238, C07_50290401, C07_50290468, C07_50290512, C07_50290572, C07_50290581, C07_50290593, C07_50290685, C07_50290822, C07_50291265, C07_50291309, C07_50291314, C07_50291381, C07_50291391, C07_50291648, C07_502…	40S ribosomal protein S19-3 OS=Arabidopsis thaliana GN=RPS19C PE=2 SV=1
BnaC07G0379400ZS	C07_50306083, C07_50306646, C07_50306706, C07_50306855, C07_50306899, C07_50307092, C07_50307420, C07_50307444, C07_50307460, C07_50307498, C07_50307540, C07_50307598, C07_50307669, C07_50307694, C07_50307701, C07_50307732, C07_50307757, C07_50307975, C07_50308000, C07_50308063, C07_50308187, C07_50308193, C07_50308249, C07_50308347, C07_50308352, C07_50308395, C07_50308582, C07_50308639, C07_503…	--
BnaC07G0379500ZS	C07_50329221, C07_50329614, C07_50329624, C07_50329693, C07_50329757, C07_50329943, C07_50329988, C07_50330142, C07_50330178, C07_50330187, C07_50330331, C07_50330481, C07_50330515, C07_50330606, C07_50330641, C07_50330667, C07_50330727, C07_50330968, C07_50331062, C07_50331227, C07_50331358, C07_50331449, C07_50331458, C07_50331470, C07_50331483, C07_50331533, C07_50331558, C07_50331680, C07_503…	SNAP25 homologous protein SNAP33 OS=Arabidopsis thaliana GN=SNAP33 PE=1 SV=1
BnaC07G0379600ZS	C07_50331358, C07_50331449, C07_50331458, C07_50331470, C07_50331483, C07_50331533, C07_50331558, C07_50331680, C07_50331707, C07_50331710, C07_50331718, C07_50331781, C07_50331999, C07_50332026, C07_50332179, C07_50332257, C07_50332288, C07_50332522, C07_50332648, C07_50332703, C07_50332817, C07_50332826, C07_50333149, C07_50333165, C07_50333175, C07_50333188, C07_50333304, C07_50333669, C07_503…	LYR motif-containing protein 4B OS=Salmo salar GN=lyrm4b PE=3 SV=1
BnaC07G0379700ZS	C07_50330606, C07_50330641, C07_50330667, C07_50330727, C07_50330968, C07_50331062, C07_50331227, C07_50331358, C07_50331449, C07_50331458, C07_50331470, C07_50331483, C07_50331533, C07_50331558, C07_50331680, C07_50331707, C07_50331710, C07_50331718, C07_50331781, C07_50331999, C07_50332026, C07_50332179, C07_50332257, C07_50332288, C07_50332522, C07_50332648, C07_50332703, C07_50332817, C07_503…	Ankyrin-2 OS=Homo sapiens GN=ANK2 PE=1 SV=4
BnaC07G0379800ZS	C07_50331707, C07_50331710, C07_50331718, C07_50331781, C07_50331999, C07_50332026, C07_50332179, C07_50332257, C07_50332288, C07_50332522, C07_50332648, C07_50332703, C07_50332817, C07_50332826, C07_50333149, C07_50333165, C07_50333175, C07_50333188, C07_50333304, C07_50333669, C07_50333703, C07_50334071, C07_50334335, C07_50334611, C07_50334954, C07_50334955, C07_50335045, C07_50335093, C07_503…	--
BnaC07G0379900ZS	C07_50336825, C07_50337065, C07_50337175, C07_50337289, C07_50338215, C07_50338407, C07_50338537, C07_50338891, C07_50338968, C07_50339018, C07_50339053, C07_50339127, C07_50339253, C07_50339273, C07_50339583, C07_50339920, C07_50340082, C07_50340100, C07_50340364, C07_50340365, C07_50340584, C07_50340989, C07_50341031, C07_50341190, C07_50341238, C07_50341269, C07_50341300, C07_50341315, C07_503…	Heparanase-like protein 2 OS=Arabidopsis thaliana GN=At5g61250 PE=2 SV=1
BnaC07G0380000ZS	C07_50340364, C07_50340365, C07_50340584, C07_50340989, C07_50341031, C07_50341190, C07_50341238, C07_50341269, C07_50341300, C07_50341315, C07_50341611, C07_50341838, C07_50341936, C07_50342100, C07_50342263, C07_50342480, C07_50342569, C07_50342572, C07_50342640, C07_50343557, C07_50343630, C07_50343994, C07_50344237, C07_50344251, C07_50344308, C07_50344771, C07_50344911, C07_50344972	--
BnaC07G0380100ZS	C07_50344771, C07_50344911, C07_50344972, C07_50345189, C07_50345263, C07_50345353, C07_50345867, C07_50345887, C07_50346308, C07_50346549, C07_50346700, C07_50346939, C07_50347347, C07_50347436, C07_50347478, C07_50347882, C07_50347956, C07_50347980, C07_50347985, C07_50348022, C07_50348054, C07_50348113, C07_50348128, C07_50348145, C07_50348152, C07_50348210, C07_50348240, C07_50348295, C07_503…	Transcription factor PIF7 OS=Arabidopsis thaliana GN=BHLH72 PE=1 SV=2
BnaC07G0380200ZS	C07_50361265, C07_50361405, C07_50361420, C07_50361453, C07_50361509, C07_50361537, C07_50361770, C07_50361777, C07_50361837, C07_50361919, C07_50362031, C07_50362050, C07_50362092, C07_50362096, C07_50362202, C07_50362204, C07_50362220, C07_50362239, C07_50362330, C07_50362333, C07_50362383, C07_50362386, C07_50362430, C07_50362443, C07_50362460, C07_50362582, C07_50362656, C07_50362701, C07_503…	Flavin-containing monooxygenase FMO GS-OX-like 8 OS=Arabidopsis thaliana GN=At5g61290 PE=2 SV=1
BnaC07G0380300ZS	C07_50369623, C07_50369743, C07_50369880, C07_50369927, C07_50370213, C07_50370215, C07_50370243, C07_50370278, C07_50370315, C07_50370649, C07_50370694, C07_50370794, C07_50372122, C07_50372144, C07_50372155, C07_50372202, C07_50372429, C07_50372527, C07_50372542, C07_50372558, C07_50372613, C07_50372697, C07_50372915, C07_50372961, C07_50372975, C07_50373044, C07_50373886, C07_50373926	--
BnaC07G0380400ZS	C07_50381133, C07_50381144, C07_50381176, C07_50381264, C07_50381510, C07_50381873, C07_50381894, C07_50381917, C07_50383893, C07_50383961, C07_50383980, C07_50384146, C07_50384189, C07_50384471, C07_50384965, C07_50384971, C07_50384975, C07_50385182, C07_50385255, C07_50385701, C07_50385781, C07_50385795, C07_50385838, C07_50385889, C07_50385968, C07_50386095	Flavin-containing monooxygenase FMO GS-OX-like 8 OS=Arabidopsis thaliana GN=At5g61290 PE=2 SV=1
BnaC07G0380500ZS	C07_50385781, C07_50385795, C07_50385838, C07_50385889, C07_50385968, C07_50386095, C07_50386120, C07_50386138, C07_50386196, C07_50386235, C07_50386582, C07_50386604, C07_50386609, C07_50386620, C07_50386712, C07_50386751, C07_50387223, C07_50387286, C07_50387430, C07_50387496, C07_50387505, C07_50387575, C07_50388165, C07_50388245, C07_50388397, C07_50388580, C07_50388794, C07_50389067, C07_503…	Protein AATF OS=Mus musculus GN=Aatf PE=1 SV=1
BnaC07G0380600ZS	C07_50391601, C07_50391902, C07_50391921, C07_50392346, C07_50392554, C07_50392591, C07_50392605, C07_50392695, C07_50392775, C07_50392842, C07_50392909, C07_50393376, C07_50393415, C07_50393670, C07_50393857, C07_50394236, C07_50394385, C07_50394496, C07_50394592, C07_50394690, C07_50394739, C07_50394805, C07_50394871, C07_50394913, C07_50394992, C07_50395013, C07_50395236, C07_50395401, C07_503…	--
BnaC07G0380700ZS	C07_50395844, C07_50395967, C07_50395968, C07_50396314, C07_50396377, C07_50396441, C07_50396601, C07_50396776, C07_50396829, C07_50396927, C07_50397067, C07_50397072, C07_50397077, C07_50397089, C07_50397150, C07_50397177, C07_50397184, C07_50397192, C07_50397824, C07_50397839, C07_50397852, C07_50397857, C07_50398061, C07_50398093, C07_50398201, C07_50398237, C07_50398262, C07_50398278, C07_503…	--
BnaC07G0380800ZS	C07_50398597, C07_50398608, C07_50398686, C07_50398693, C07_50398722, C07_50398808, C07_50398840, C07_50399070, C07_50399129, C07_50399142, C07_50399248, C07_50399340, C07_50399346, C07_50399490, C07_50399499, C07_50399545, C07_50399575, C07_50399895, C07_50399916, C07_50399972, C07_50400147, C07_50400215, C07_50400321, C07_50400671, C07_50400704, C07_50400719, C07_50400726, C07_50400801, C07_504…	Pentatricopeptide repeat-containing protein At5g61370, mitochondrial OS=Arabidopsis thaliana GN=At5g61370 PE=2 SV=1
BnaC07G0380900ZS	C07_50401363, C07_50401726, C07_50401790, C07_50402060, C07_50402071, C07_50402081, C07_50402091, C07_50402120, C07_50402126, C07_50402132, C07_50402168, C07_50402206, C07_50402559, C07_50402593, C07_50402596, C07_50402660, C07_50402729, C07_50402730, C07_50402762, C07_50402781, C07_50402783, C07_50402793, C07_50402831, C07_50402833, C07_50402847, C07_50402850, C07_50402860, C07_50402879, C07_504…	--
BnaC07G0381000ZS	C07_50402660, C07_50402729, C07_50402730, C07_50402762, C07_50402781, C07_50402783, C07_50402793, C07_50402831, C07_50402833, C07_50402847, C07_50402850, C07_50402860, C07_50402879, C07_50402891, C07_50402930, C07_50403011, C07_50403015, C07_50403023, C07_50403029, C07_50403039, C07_50403095, C07_50403142, C07_50403191, C07_50403196, C07_50403338, C07_50403441, C07_50403511, C07_50403548, C07_504…	Two-component response regulator-like APRR1 OS=Arabidopsis thaliana GN=APRR1 PE=1 SV=1
BnaC07G0381100ZS	C07_50408982, C07_50409021, C07_50409068, C07_50409071, C07_50409208, C07_50409235, C07_50409594, C07_50409600, C07_50411029, C07_50411275, C07_50411284, C07_50413624, C07_50413637	Ribulose-phosphate 3-epimerase, chloroplastic OS=Spinacia oleracea GN=RPE PE=1 SV=1
BnaC07G0381200ZS	C07_50421313, C07_50421760, C07_50421791, C07_50422180, C07_50422270, C07_50422352, C07_50422752, C07_50423993, C07_50424003, C07_50424198, C07_50424362, C07_50424623, C07_50424628, C07_50424896, C07_50424936, C07_50424963, C07_50425107, C07_50425232, C07_50425625, C07_50425789, C07_50425812, C07_50425814, C07_50425823, C07_50425827, C07_50425968, C07_50426035	Transcription factor MYB28 OS=Arabidopsis thaliana GN=MYB28 PE=1 SV=1
BnaC07G0381300ZS	C07_50446292, C07_50446309, C07_50446311, C07_50446329, C07_50446360, C07_50446505, C07_50446558, C07_50446657, C07_50446679, C07_50446692, C07_50446700, C07_50446941, C07_50446951, C07_50447123, C07_50447137, C07_50447180, C07_50447564, C07_50447587, C07_50447633, C07_50447738, C07_50448177, C07_50448179, C07_50448218, C07_50448317, C07_50448354, C07_50448362, C07_50448530, C07_50450263, C07_504…	--
BnaC07G0381400ZS	C07_50454693, C07_50454741, C07_50454861, C07_50455025, C07_50455150, C07_50455357, C07_50455461, C07_50455468, C07_50455573, C07_50455592, C07_50455794, C07_50455870, C07_50455965, C07_50456000, C07_50456004, C07_50456091, C07_50456095, C07_50456109, C07_50456140, C07_50456837, C07_50456919, C07_50456920, C07_50457146, C07_50457297, C07_50457919, C07_50458144, C07_50458229, C07_50458368, C07_504…	--
BnaC07G0381500ZS	C07_50459820, C07_50460305, C07_50461222, C07_50461516, C07_50462854, C07_50462974, C07_50463600, C07_50463690, C07_50463868, C07_50463902, C07_50463911, C07_50463920, C07_50463938, C07_50463966, C07_50464147	NAC domain-containing protein 100 OS=Arabidopsis thaliana GN=NAC100 PE=2 SV=1
BnaC07G0381600ZS	C07_50465253, C07_50465260, C07_50465270, C07_50465279, C07_50465285, C07_50465355, C07_50465368, C07_50465374, C07_50465415, C07_50465419, C07_50465436, C07_50465451, C07_50465473, C07_50465558, C07_50465592, C07_50465593, C07_50465614, C07_50465640, C07_50465665, C07_50465711, C07_50465732, C07_50465747, C07_50465768, C07_50465830, C07_50465902, C07_50465981, C07_50466069, C07_50466080, C07_504…	ABC transporter G family member 39 OS=Arabidopsis thaliana GN=ABCG39 PE=3 SV=1
BnaC07G0381700ZS	C07_50468506, C07_50468634, C07_50468735, C07_50468758, C07_50468790, C07_50468829, C07_50468832, C07_50468924, C07_50468940, C07_50470063, C07_50470353, C07_50470384, C07_50470394, C07_50470447, C07_50470458, C07_50470479, C07_50470505, C07_50470521, C07_50470532, C07_50470559, C07_50471085, C07_50471186, C07_50471221, C07_50471494, C07_50471554, C07_50472096, C07_50472124, C07_50472189, C07_504…	Thioredoxin-like 1-2, chloroplastic OS=Arabidopsis thaliana GN=At5g61440 PE=2 SV=1
BnaC07G0381800ZS	C07_50475686, C07_50475689, C07_50476181, C07_50476197, C07_50476352, C07_50476943, C07_50477786, C07_50478059, C07_50478104, C07_50478389, C07_50478475, C07_50478597, C07_50478610, C07_50478692, C07_50478702, C07_50478788, C07_50478866, C07_50478928, C07_50478959, C07_50479080, C07_50479188, C07_50479227, C07_50479267, C07_50479312, C07_50479346, C07_50479402, C07_50479518, C07_50479564, C07_504…	2-phosphoglycerate kinase OS=Pyrococcus horikoshii (strain ATCC 700860 / DSM 12428 / JCM 9974 / NBRC 100139 / OT-3) GN=pgk2 PE=3 SV=1
BnaC07G0381900ZS	C07_50490185, C07_50490194, C07_50490261, C07_50490277, C07_50490432, C07_50490475, C07_50491524, C07_50491549, C07_50491652, C07_50491672, C07_50491884, C07_50492041, C07_50492116, C07_50492153, C07_50492444, C07_50492450, C07_50492519, C07_50492726, C07_50492843, C07_50492875, C07_50492908, C07_50493039, C07_50493081, C07_50493105, C07_50493225, C07_50493462, C07_50493475, C07_50493534, C07_504…	MADS-box transcription factor 50 OS=Oryza sativa subsp. japonica GN=MADS50 PE=2 SV=1
BnaC07G0382000ZS	C07_50493644, C07_50493708, C07_50493772, C07_50493793, C07_50493964, C07_50494045, C07_50494188, C07_50494209, C07_50494241, C07_50494244, C07_50494262, C07_50494289, C07_50494426, C07_50495417, C07_50495459, C07_50495474, C07_50495519, C07_50495548, C07_50495595, C07_50495618, C07_50495643, C07_50495838, C07_50496460, C07_50496904, C07_50497309, C07_50497436, C07_50497583, C07_50497695, C07_504…	Structural maintenance of chromosomes protein 6B OS=Arabidopsis thaliana GN=SMC6B PE=2 SV=1
BnaC07G0382100ZS	C07_50501214, C07_50501217, C07_50501231, C07_50501232, C07_50501244, C07_50501260, C07_50501269, C07_50501530, C07_50501533, C07_50501548, C07_50501551, C07_50501565, C07_50501578, C07_50501586, C07_50501596, C07_50501813, C07_50501847, C07_50501886, C07_50501961, C07_50501987, C07_50502528, C07_50502532, C07_50502681, C07_50502691, C07_50502721, C07_50502986, C07_50503005, C07_50503173, C07_505…	Terpenoid synthase 25 OS=Arabidopsis thaliana GN=TPS25 PE=2 SV=2
BnaC07G0382200ZS	C07_50504168, C07_50504432, C07_50504458, C07_50504572, C07_50504736, C07_50504765, C07_50505159, C07_50505384, C07_50505638, C07_50505720, C07_50505910, C07_50505934, C07_50505939, C07_50506014, C07_50506132, C07_50506622, C07_50506632	--
BnaC07G0382300ZS	C07_50508791, C07_50508873, C07_50508903, C07_50508927, C07_50508963, C07_50509065, C07_50509751, C07_50509787, C07_50509873, C07_50509935, C07_50510003, C07_50510041, C07_50510068, C07_50510160, C07_50510396, C07_50510414, C07_50510639, C07_50510735, C07_50510763, C07_50510893, C07_50510935, C07_50510976, C07_50511022, C07_50511101, C07_50511133, C07_50511153, C07_50511198, C07_50511224, C07_505…	Zinc finger protein ZAT8 OS=Arabidopsis thaliana GN=ZAT8 PE=2 SV=1
BnaC07G0382400ZS	C07_50513572, C07_50513782, C07_50513794, C07_50513810, C07_50514313, C07_50514767, C07_50515040, C07_50515130, C07_50515163, C07_50515499, C07_50515517, C07_50515553, C07_50515556, C07_50516062, C07_50516071, C07_50516081, C07_50516287, C07_50516636, C07_50516756, C07_50517174, C07_50517185, C07_50517505, C07_50517656, C07_50518095, C07_50518629, C07_50518652, C07_50519210, C07_50519229, C07_505…	Leucine-rich repeat receptor-like protein kinase TDR OS=Arabidopsis thaliana GN=TDR PE=1 SV=1
BnaC07G0382500ZS	C07_50524600, C07_50524860, C07_50524874, C07_50524919, C07_50525672, C07_50526155, C07_50526228, C07_50526274, C07_50527354, C07_50527437, C07_50527451, C07_50527631, C07_50527671, C07_50527783, C07_50527915, C07_50527923, C07_50527997, C07_50528412, C07_50528531, C07_50528748, C07_50528828, C07_50529074, C07_50529090	--
BnaC07G0382600ZS	C07_50528531, C07_50528748, C07_50528828, C07_50529074, C07_50529090, C07_50529102, C07_50529126, C07_50529168, C07_50529234, C07_50529325, C07_50529333, C07_50529528, C07_50529666, C07_50529734, C07_50529784, C07_50529857, C07_50529918, C07_50529926, C07_50529935	Autophagy-related protein 3 OS=Arabidopsis thaliana GN=ATG3 PE=1 SV=2
BnaC09G0045600ZS	C09_2853095, C09_2853108, C09_2853320, C09_2854410	--
BnaC09G0045700ZS	C09_2857145	Zinc finger protein 3 OS=Arabidopsis thaliana GN=ZFP3 PE=2 SV=1
BnaC09G0045900ZS	C09_2901065, C09_2901099, C09_2901202, C09_2901238	Zinc finger protein 3 OS=Arabidopsis thaliana GN=ZFP3 PE=2 SV=1
BnaC09G0046000ZS	C09_2909893, C09_2910145, C09_2910176, C09_2910191, C09_2910282, C09_2910300, C09_2910420, C09_2910491, C09_2910521, C09_2910936, C09_2911134, C09_2911374, C09_2911377, C09_2911668, C09_2911949, C09_2911996, C09_2912003, C09_2912018, C09_2912106, C09_2912200, C09_2912294, C09_2912373, C09_2912475, C09_2912575, C09_2912588, C09_2912633, C09_2912702, C09_2912764, C09_2913202, C09_2913253, C09_29133…	Inactive beta-amylase 9 OS=Arabidopsis thaliana GN=BAM9 PE=2 SV=1
BnaC09G0046100ZS	C09_2919750, C09_2919767, C09_2920308, C09_2920533, C09_2920668, C09_2920814, C09_2920827, C09_2921625, C09_2923390, C09_2923696, C09_2923714, C09_2923782, C09_2923784, C09_2923819, C09_2923976, C09_2924013, C09_2924402, C09_2924889	Probable protein phosphatase 2C 73 OS=Arabidopsis thaliana GN=PPC6-7 PE=2 SV=1
BnaC09G0046200ZS	C09_2927510, C09_2927706, C09_2927966, C09_2928066, C09_2928459, C09_2928487, C09_2928833, C09_2928899, C09_2929108, C09_2929296, C09_2929653, C09_2929778, C09_2929830, C09_2929840, C09_2929867, C09_2929924, C09_2929929, C09_2929953, C09_2930396, C09_2930516, C09_2930591, C09_2930632, C09_2930651, C09_2930751, C09_2930777, C09_2930794, C09_2930879, C09_2931107, C09_2931141, C09_2931216, C09_29312…	--
BnaC09G0046300ZS	C09_2928459, C09_2928487, C09_2928833, C09_2928899, C09_2929108, C09_2929296, C09_2929653, C09_2929778, C09_2929830, C09_2929840, C09_2929867, C09_2929924, C09_2929929, C09_2929953, C09_2930396, C09_2930516, C09_2930591, C09_2930632, C09_2930651, C09_2930751, C09_2930777, C09_2930794, C09_2930879, C09_2931107, C09_2931141, C09_2931216, C09_2931246, C09_2931746, C09_2931889, C09_2932012, C09_29320…	Kinesin-4 OS=Arabidopsis thaliana GN=ATK4 PE=1 SV=2
BnaC09G0046400ZS	C09_2938142, C09_2938176, C09_2938218, C09_2938229, C09_2938266, C09_2938312, C09_2938401, C09_2938447, C09_2938505, C09_2938577, C09_2938585, C09_2938623, C09_2939101, C09_2939905, C09_2939937, C09_2939942, C09_2940004, C09_2940047, C09_2940084, C09_2940136, C09_2940143, C09_2940204, C09_2940216, C09_2940233, C09_2940240, C09_2940244, C09_2940335, C09_2940607, C09_2940677, C09_2940689, C09_29414…	Protein DEHYDRATION-INDUCED 19 homolog 6 OS=Arabidopsis thaliana GN=DI19-6 PE=1 SV=1
BnaC09G0046500ZS	C09_2951448, C09_2951468, C09_2951470, C09_2952719, C09_2952729, C09_2952743, C09_2952756, C09_2952785, C09_2952854, C09_2952866, C09_2952872, C09_2952891, C09_2952910, C09_2952921, C09_2952923, C09_2953099, C09_2953100, C09_2953113, C09_2953130, C09_2953264, C09_2953428, C09_2953512	--
BnaC09G0046700ZS	C09_3003292, C09_3003331, C09_3003445, C09_3006151, C09_3007161, C09_3007188	--
BnaC09G0046800ZS	C09_3012412, C09_3012439, C09_3012606, C09_3013071, C09_3013179, C09_3013425, C09_3014184	F-box/kelch-repeat protein At5g26960 OS=Arabidopsis thaliana GN=At5g26960 PE=2 SV=1
BnaC09G0046900ZS	C09_3025671, C09_3026552, C09_3026705, C09_3026713, C09_3027004, C09_3027493, C09_3027727, C09_3027923, C09_3028018, C09_3028058, C09_3028073, C09_3028110, C09_3028502, C09_3028769, C09_3028774, C09_3028798, C09_3028809, C09_3028812, C09_3029665	Salicylate/benzoate carboxyl methyltransferase OS=Arabidopsis thaliana GN=BSMT1 PE=1 SV=1
BnaC09G0047000ZS	C09_3031906, C09_3031962, C09_3031979, C09_3031985, C09_3031990, C09_3032025, C09_3032043, C09_3032049, C09_3032355, C09_3032588, C09_3032672, C09_3032821, C09_3032849, C09_3032862, C09_3033391, C09_3033678, C09_3034205, C09_3034368	Chaperonin 60 subunit beta 3, chloroplastic OS=Arabidopsis thaliana GN=CPN60B3 PE=1 SV=1
BnaC09G0047100ZS	C09_3037204, C09_3037224, C09_3037255, C09_3037338, C09_3038102, C09_3038232, C09_3038233, C09_3039147, C09_3039280, C09_3039283, C09_3039342, C09_3039391, C09_3039397, C09_3039427, C09_3039445, C09_3039520, C09_3039532	GATA transcription factor 23 OS=Arabidopsis thaliana GN=GATA23 PE=2 SV=2
BnaC09G0048600ZS	C09_3135971, C09_3136165, C09_3136432, C09_3136463, C09_3136892, C09_3136913, C09_3136989, C09_3137079, C09_3137402, C09_3137452, C09_3137544, C09_3138067, C09_3139431, C09_3139908	Transcription factor MYB86 OS=Arabidopsis thaliana GN=MYB86 PE=2 SV=1
BnaC09G0048700ZS	C09_3145935, C09_3145965, C09_3145997, C09_3146013, C09_3146017, C09_3146043, C09_3146048, C09_3146067, C09_3146076, C09_3146077, C09_3146218, C09_3146376, C09_3146874, C09_3146935, C09_3147583, C09_3147643, C09_3147773, C09_3147968, C09_3148190, C09_3148270, C09_3148597, C09_3148604, C09_3148998, C09_3149023, C09_3149130, C09_3149137, C09_3149151, C09_3149181, C09_3149194, C09_3149277, C09_31494…	Pectin acetylesterase 10 OS=Arabidopsis thaliana GN=PAE10 PE=2 SV=1
BnaC09G0048800ZS	C09_3154609, C09_3154877, C09_3154955, C09_3155081, C09_3155099, C09_3155254, C09_3155279, C09_3155319, C09_3155323, C09_3155437, C09_3155486, C09_3156268, C09_3157014, C09_3157043, C09_3157905, C09_3158058, C09_3158366, C09_3158497	--
BnaC09G0048900ZS	C09_3157905, C09_3158058, C09_3158366, C09_3158497, C09_3160220	--
BnaC09G0049000ZS	C09_3160220, C09_3161579, C09_3161673, C09_3162397, C09_3162581, C09_3162591, C09_3162594, C09_3162607, C09_3162679, C09_3162960, C09_3163111, C09_3163117, C09_3163190	Transmembrane protein 184A OS=Homo sapiens GN=TMEM184A PE=2 SV=1
BnaC09G0049100ZS	C09_3160220, C09_3161579, C09_3161673, C09_3162397, C09_3162581, C09_3162591, C09_3162594, C09_3162607, C09_3162679, C09_3162960, C09_3163111, C09_3163117, C09_3163190, C09_3163345, C09_3163836, C09_3163848, C09_3163857, C09_3163919, C09_3163941, C09_3163976, C09_3164045, C09_3164405, C09_3164699, C09_3165110, C09_3165125, C09_3165173, C09_3165259, C09_3165397, C09_3165424, C09_3165604, C09_31656…	DEAD-box ATP-dependent RNA helicase 3, chloroplastic OS=Arabidopsis thaliana GN=RH3 PE=1 SV=2
BnaC09G0049200ZS	C09_3168116, C09_3168121, C09_3168127, C09_3168136, C09_3168159, C09_3168164, C09_3168171, C09_3170407, C09_3170470, C09_3170625, C09_3170690, C09_3170935, C09_3170941	UMP-CMP kinase 3 OS=Arabidopsis thaliana GN=UMK3 PE=1 SV=1
BnaC09G0049300ZS	C09_3174531, C09_3174636, C09_3174641, C09_3174667, C09_3174701	Two-component response regulator ARR22 OS=Arabidopsis thaliana GN=ARR22 PE=2 SV=1
BnaC09G0049400ZS	C09_3174531, C09_3174636, C09_3174641, C09_3174667, C09_3174701, C09_3176016, C09_3176189, C09_3176367, C09_3176462, C09_3176566, C09_3176655, C09_3176727, C09_3176729, C09_3176804, C09_3176843, C09_3176940, C09_3177072, C09_3177108, C09_3177166, C09_3177292, C09_3177329, C09_3177474, C09_3177905, C09_3178334, C09_3179575, C09_3181306, C09_3181414, C09_3181426, C09_3181447, C09_3181497, C09_31814…	Phosphoglucan, water dikinase, chloroplastic OS=Arabidopsis thaliana GN=GWD3 PE=1 SV=1
BnaC09G0049500ZS	C09_3184285, C09_3184308, C09_3184450, C09_3184470, C09_3184584, C09_3184656, C09_3184933, C09_3185050, C09_3185053, C09_3185131, C09_3185156, C09_3185301, C09_3185331, C09_3185372, C09_3185419, C09_3185433, C09_3185437, C09_3185482, C09_3185586, C09_3186091, C09_3186105, C09_3186369, C09_3186415, C09_3187506, C09_3187618, C09_3187628, C09_3187794, C09_3187996, C09_3188133, C09_3188770, C09_31890…	Sugar transport protein 13 OS=Arabidopsis thaliana GN=STP13 PE=1 SV=2
BnaC09G0049600ZS	C09_3189999, C09_3190246, C09_3190339, C09_3191078, C09_3191668, C09_3191818, C09_3193262, C09_3193451, C09_3193463	Mavicyanin OS=Cucurbita pepo PE=1 SV=1
BnaC09G0049700ZS	C09_3193262, C09_3193451, C09_3193463, C09_3193834, C09_3194002, C09_3194120, C09_3194354, C09_3194442, C09_3194503, C09_3194605, C09_3194763, C09_3195273, C09_3195519, C09_3196154, C09_3196163, C09_3196235, C09_3196252, C09_3196351, C09_3196362, C09_3196771, C09_3196776, C09_3196988, C09_3197052, C09_3197053, C09_3197222, C09_3197245, C09_3197257, C09_3197347, C09_3197407, C09_3197445, C09_31976…	Ubiquitin carboxyl-terminal hydrolase 12 OS=Arabidopsis thaliana GN=UBP12 PE=1 SV=2
BnaC09G0049800ZS	C09_3204553, C09_3204729, C09_3204739, C09_3204780, C09_3205249, C09_3206701, C09_3206714, C09_3206867, C09_3206895, C09_3206977, C09_3207088, C09_3207097, C09_3207243, C09_3207281, C09_3207300, C09_3207778	Ubiquitin carboxyl-terminal hydrolase 12 OS=Arabidopsis thaliana GN=UBP12 PE=1 SV=2
BnaC09G0049900ZS	C09_3207778, C09_3208973, C09_3208979, C09_3208995, C09_3209008, C09_3209017, C09_3209041, C09_3209069, C09_3209087, C09_3209122, C09_3209139, C09_3209152, C09_3209160, C09_3209219, C09_3209238, C09_3209283, C09_3209340, C09_3209372, C09_3209509, C09_3209534, C09_3209579, C09_3209604, C09_3209620, C09_3209678, C09_3209701, C09_3209739, C09_3209745, C09_3209765, C09_3209774, C09_3209806, C09_32098…	Ubiquitin carboxyl-terminal hydrolase 12 OS=Arabidopsis thaliana GN=UBP12 PE=1 SV=2
BnaC09G0050000ZS	C09_3210919, C09_3211144, C09_3211185, C09_3211219, C09_3211220, C09_3211449, C09_3211577, C09_3211586, C09_3211587, C09_3211766, C09_3212335, C09_3212431, C09_3212789, C09_3212809, C09_3212825, C09_3212945, C09_3213007, C09_3213016, C09_3213028, C09_3213030, C09_3213057, C09_3213058, C09_3213091, C09_3213121, C09_3213124, C09_3213183, C09_3213203, C09_3213205, C09_3213241, C09_3213564, C09_32135…	Probable membrane-associated kinase regulator 1 OS=Arabidopsis thaliana GN=MAKR1 PE=1 SV=1
BnaC09G0050100ZS	C09_3220593, C09_3220777, C09_3220798, C09_3221119, C09_3221139, C09_3221239, C09_3221251, C09_3221268, C09_3221333, C09_3221415, C09_3221421, C09_3221694, C09_3221695, C09_3221960, C09_3222003, C09_3222438, C09_3222475, C09_3222759, C09_3223253, C09_3223331, C09_3223447, C09_3223521, C09_3223706, C09_3225016	Putative glutathione-specific gamma-glutamylcyclotransferase 2 OS=Rattus norvegicus GN=Chac2 PE=2 SV=1
BnaC09G0050200ZS	C09_3227214, C09_3227511, C09_3227526, C09_3227551, C09_3227552, C09_3227631, C09_3227667, C09_3228404, C09_3228440, C09_3228568, C09_3228728, C09_3228811, C09_3228965, C09_3228973, C09_3228992, C09_3229104, C09_3229130, C09_3229203, C09_3229255, C09_3229309, C09_3229329, C09_3229341, C09_3229351, C09_3229405, C09_3229417, C09_3229576, C09_3229666, C09_3229688, C09_3229841, C09_3229992, C09_32301…	Putative FBD-associated F-box protein At1g50980 OS=Arabidopsis thaliana GN=At1g50980 PE=3 SV=1
BnaC09G0050300ZS	C09_3235495, C09_3235549, C09_3235612, C09_3235743, C09_3235827, C09_3235865, C09_3235878, C09_3235880, C09_3235892, C09_3235924, C09_3235955, C09_3236038, C09_3236076, C09_3236144, C09_3236277, C09_3236287, C09_3236302, C09_3236324, C09_3236388, C09_3236415, C09_3236454, C09_3236501, C09_3236510, C09_3236640, C09_3236641, C09_3236658, C09_3236673, C09_3236678, C09_3236827, C09_3237128, C09_32371…	PHD finger protein ALFIN-LIKE 4 OS=Arabidopsis thaliana GN=AL4 PE=1 SV=2
BnaC09G0050400ZS	C09_3240346, C09_3240551, C09_3240555, C09_3240643, C09_3240678, C09_3240970, C09_3241020, C09_3241093, C09_3241437, C09_3241447, C09_3241592, C09_3241907, C09_3241967, C09_3242157, C09_3242224, C09_3242376, C09_3242453, C09_3242577, C09_3242643, C09_3242644, C09_3242756, C09_3242773, C09_3243182, C09_3243380, C09_3243794, C09_3243976, C09_3244096, C09_3244099, C09_3244159, C09_3244295, C09_32443…	Solute carrier family 25 member 44 OS=Homo sapiens GN=SLC25A44 PE=2 SV=1
BnaC09G0050500ZS	C09_3243380, C09_3243794, C09_3243976, C09_3244096, C09_3244099, C09_3244159, C09_3244295, C09_3244301, C09_3244853, C09_3244866, C09_3244919, C09_3245023, C09_3245059, C09_3245272, C09_3245422, C09_3245750, C09_3245784, C09_3245857, C09_3245881, C09_3246000, C09_3246009, C09_3246082, C09_3246092, C09_3246096, C09_3246122, C09_3246299, C09_3246354, C09_3246539, C09_3246589, C09_3246666, C09_32467…	Probable 28S rRNA (cytosine-C(5))-methyltransferase OS=Homo sapiens GN=NSUN5 PE=1 SV=2
BnaC09G0050600ZS	C09_3244853, C09_3244866, C09_3244919, C09_3245023, C09_3245059, C09_3245272, C09_3245422, C09_3245750, C09_3245784, C09_3245857, C09_3245881, C09_3246000, C09_3246009, C09_3246082, C09_3246092, C09_3246096, C09_3246122, C09_3246299, C09_3246354, C09_3246539, C09_3246589, C09_3246666, C09_3246776, C09_3247240, C09_3247242, C09_3247468, C09_3247879, C09_3248036, C09_3248196, C09_3248324, C09_32485…	Probable WRKY transcription factor 50 OS=Arabidopsis thaliana GN=WRKY50 PE=2 SV=1
BnaC09G0050700ZS	C09_3250410, C09_3250531, C09_3250695, C09_3250860, C09_3250953, C09_3251183, C09_3251276, C09_3251325, C09_3251326, C09_3251398, C09_3251424, C09_3251576, C09_3251632, C09_3251655, C09_3251792, C09_3251811, C09_3251939, C09_3252011, C09_3252109, C09_3252129, C09_3252201, C09_3252211, C09_3252891, C09_3252936, C09_3253034, C09_3253057, C09_3253062, C09_3253193, C09_3253211, C09_3253376, C09_32534…	Cytokinin riboside 5'-monophosphate phosphoribohydrolase LOG8 OS=Arabidopsis thaliana GN=LOG8 PE=1 SV=1
BnaC09G0050800ZS	C09_3251183, C09_3251276, C09_3251325, C09_3251326, C09_3251398, C09_3251424, C09_3251576, C09_3251632, C09_3251655, C09_3251792, C09_3251811, C09_3251939, C09_3252011, C09_3252109, C09_3252129, C09_3252201, C09_3252211, C09_3252891, C09_3252936, C09_3253034, C09_3253057, C09_3253062, C09_3253193, C09_3253211, C09_3253376, C09_3253427, C09_3253521, C09_3253916, C09_3254521	--
BnaC09G0050900ZS	C09_3253521, C09_3253916, C09_3254521, C09_3256321, C09_3257143	--
BnaC09G0051000ZS	C09_3256321, C09_3257143, C09_3257707, C09_3257726, C09_3257727, C09_3257742, C09_3257754, C09_3257757, C09_3257770, C09_3257780, C09_3257795, C09_3257801, C09_3257875, C09_3257895, C09_3257918, C09_3257923, C09_3258115, C09_3258168, C09_3258977, C09_3259078, C09_3259079, C09_3259252, C09_3259277, C09_3259370, C09_3259421, C09_3259441, C09_3259470, C09_3259488	--
BnaC09G0051100ZS	C09_3258115, C09_3258168, C09_3258977, C09_3259078, C09_3259079, C09_3259252, C09_3259277, C09_3259370, C09_3259421, C09_3259441, C09_3259470, C09_3259488, C09_3259821, C09_3259853, C09_3259979, C09_3259994, C09_3260002, C09_3260021, C09_3260030, C09_3260086, C09_3260172, C09_3260206, C09_3260207, C09_3260217, C09_3260467, C09_3260487, C09_3260526, C09_3260535, C09_3261050, C09_3261584, C09_32616…	--
BnaC09G0051200ZS	C09_3265641, C09_3265852, C09_3265888, C09_3265920, C09_3265944, C09_3265989, C09_3266093, C09_3266133, C09_3266186, C09_3266429, C09_3266531, C09_3266538, C09_3266662, C09_3266674, C09_3266738, C09_3266834, C09_3266911, C09_3266973, C09_3266995, C09_3267191, C09_3267210, C09_3267275, C09_3267286, C09_3267289, C09_3267428, C09_3267470, C09_3267487, C09_3267558, C09_3267635, C09_3267654, C09_32676…	Ferrochelatase-1, chloroplastic/mitochondrial OS=Arabidopsis thaliana GN=HEM15 PE=2 SV=1
BnaC09G0051300ZS	C09_3268431, C09_3268433, C09_3268465, C09_3268469, C09_3268481, C09_3268509, C09_3268512, C09_3268539, C09_3268630, C09_3268707, C09_3268806, C09_3268846, C09_3268858, C09_3268861, C09_3268892, C09_3268897, C09_3268950, C09_3269028, C09_3269038, C09_3269040, C09_3269134, C09_3269521, C09_3269551, C09_3269855, C09_3270275, C09_3270714, C09_3270718, C09_3270724, C09_3270731, C09_3270798, C09_32708…	Auxin-responsive protein IAA28 OS=Arabidopsis thaliana GN=IAA28 PE=1 SV=1
BnaC09G0051400ZS	C09_3282140, C09_3282158, C09_3282201, C09_3282213, C09_3282257, C09_3283018, C09_3283039, C09_3283111, C09_3283131, C09_3283158, C09_3283213, C09_3283249, C09_3284336, C09_3284361, C09_3284415, C09_3284446, C09_3284463, C09_3284475, C09_3284483, C09_3284533, C09_3284558, C09_3284576, C09_3284616, C09_3284619, C09_3284647, C09_3284657, C09_3284668, C09_3284726, C09_3284730, C09_3284747, C09_32848…	Translation factor GUF1 homolog, chloroplastic OS=Arabidopsis thaliana GN=At5g08650 PE=2 SV=2
BnaC09G0051500ZS	C09_3284336, C09_3284361, C09_3284415, C09_3284446, C09_3284463, C09_3284475, C09_3284483, C09_3284533, C09_3284558, C09_3284576, C09_3284616, C09_3284619, C09_3284647, C09_3284657, C09_3284668, C09_3284726, C09_3284730, C09_3284747, C09_3284832, C09_3284841, C09_3284879, C09_3284895, C09_3285038, C09_3286446, C09_3286458, C09_3286734, C09_3286745, C09_3286748, C09_3286757, C09_3286956, C09_32872…	--
BnaC09G0051600ZS	C09_3291387, C09_3291672, C09_3292148, C09_3292182, C09_3292197, C09_3292214, C09_3292237, C09_3292239, C09_3292282, C09_3292283, C09_3292298, C09_3292311, C09_3292315, C09_3292322, C09_3292352, C09_3292353, C09_3292710, C09_3292749, C09_3292757, C09_3292767, C09_3293007, C09_3293023, C09_3293046, C09_3293055, C09_3293072, C09_3293076, C09_3293093, C09_3293096, C09_3293138, C09_3293139, C09_32931…	GATA transcription factor 12 OS=Arabidopsis thaliana GN=GATA12 PE=2 SV=1
BnaC09G0051700ZS	C09_3294026, C09_3294423, C09_3294830, C09_3294943, C09_3295328, C09_3295429, C09_3295740, C09_3295820, C09_3295900, C09_3295902, C09_3295914, C09_3295955, C09_3295969, C09_3296083, C09_3296172, C09_3296204, C09_3296256, C09_3296390, C09_3296403, C09_3296405, C09_3296602, C09_3296616, C09_3296649, C09_3296667, C09_3296694, C09_3296711, C09_3296717, C09_3296784, C09_3296817, C09_3296829, C09_32968…	--
BnaC09G0051800ZS	C09_3296906, C09_3297105, C09_3297133, C09_3297146, C09_3297149, C09_3297156, C09_3297161, C09_3297270, C09_3297277, C09_3297328, C09_3297388, C09_3297433, C09_3297451, C09_3297499, C09_3297594, C09_3297641, C09_3297668, C09_3297971, C09_3297976, C09_3298015, C09_3298055, C09_3298310, C09_3298350, C09_3298367, C09_3298377, C09_3298387, C09_3298507, C09_3298572, C09_3298591, C09_3298614, C09_32986…	--
BnaC09G0051900ZS	C09_3300983, C09_3301017, C09_3301029, C09_3301038, C09_3301046, C09_3301059, C09_3301121, C09_3301137, C09_3301163, C09_3301189, C09_3301196, C09_3301209, C09_3301222, C09_3301294, C09_3301302, C09_3301323, C09_3301379, C09_3301412, C09_3301510, C09_3301603, C09_3302851, C09_3302864, C09_3302873, C09_3302954, C09_3302967, C09_3303109, C09_3303977, C09_3304228, C09_3304877, C09_3304892, C09_33049…	Probable glycosyltransferase At5g03795 OS=Arabidopsis thaliana GN=At5g03795 PE=3 SV=2
BnaC09G0052000ZS	C09_3320135, C09_3320200, C09_3320321, C09_3320786, C09_3320812, C09_3320838, C09_3320925, C09_3321036, C09_3321075, C09_3321195, C09_3321215, C09_3321273, C09_3321344, C09_3321366, C09_3321383, C09_3321387, C09_3321431, C09_3321449, C09_3321464, C09_3321478, C09_3321564, C09_3321581, C09_3321602, C09_3321626, C09_3321645, C09_3321652, C09_3321656, C09_3322014, C09_3322068, C09_3322154, C09_33225…	--
BnaC09G0052100ZS	C09_3323023, C09_3323094, C09_3323409, C09_3323425, C09_3323601, C09_3323651, C09_3323697, C09_3323700, C09_3323725, C09_3323758, C09_3323772, C09_3323817, C09_3323851, C09_3323874, C09_3324070, C09_3324195, C09_3324252, C09_3324480, C09_3324535, C09_3324560, C09_3324604, C09_3324618, C09_3324684, C09_3324780, C09_3325039, C09_3325053, C09_3325138, C09_3325280, C09_3325314, C09_3325325, C09_33254…	Ethylene-responsive transcription factor TINY OS=Arabidopsis thaliana GN=TINY PE=2 SV=1
BnaC09G0052200ZS	C09_3343340, C09_3343357, C09_3343917, C09_3345653, C09_3345670, C09_3345711, C09_3345722, C09_3345780, C09_3345875, C09_3345915, C09_3345927, C09_3345936, C09_3345940, C09_3345946, C09_3347454, C09_3347461, C09_3347465, C09_3347471, C09_3347476, C09_3347552, C09_3347581, C09_3347642, C09_3347653, C09_3347668, C09_3347676, C09_3347678, C09_3347689, C09_3347691	Protein tesmin/TSO1-like CXC 7 OS=Arabidopsis thaliana GN=TCX7 PE=1 SV=1
BnaC09G0052300ZS	C09_3347454, C09_3347461, C09_3347465, C09_3347471, C09_3347476, C09_3347552, C09_3347581, C09_3347642, C09_3347653, C09_3347668, C09_3347676, C09_3347678, C09_3347689, C09_3347691, C09_3347832, C09_3348312, C09_3348353, C09_3348423, C09_3348656, C09_3348673, C09_3348731, C09_3348736, C09_3348756, C09_3348819, C09_3348869, C09_3349141, C09_3349228, C09_3349298, C09_3349427, C09_3349471, C09_33495…	--
BnaC09G0052400ZS	C09_3347689, C09_3347691, C09_3347832, C09_3348312, C09_3348353, C09_3348423, C09_3348656, C09_3348673, C09_3348731, C09_3348736, C09_3348756, C09_3348819, C09_3348869, C09_3349141, C09_3349228, C09_3349298, C09_3349427, C09_3349471, C09_3349539, C09_3349587, C09_3350435, C09_3350458, C09_3350501, C09_3350573, C09_3350600, C09_3350651, C09_3350708, C09_3350794, C09_3350839, C09_3351061, C09_33512…	--
BnaC09G0052500ZS	C09_3352510, C09_3353405, C09_3353589, C09_3353637, C09_3353695, C09_3353700, C09_3353800, C09_3353813, C09_3353834, C09_3353840, C09_3353928, C09_3353988, C09_3354012, C09_3354283, C09_3354302, C09_3354374, C09_3354463, C09_3354950, C09_3355001, C09_3355484, C09_3355487, C09_3355996, C09_3356062, C09_3356179, C09_3356191, C09_3356199, C09_3356215	Protein PEROXIN-4 OS=Arabidopsis thaliana GN=PEX4 PE=1 SV=1
BnaC09G0052600ZS	C09_3354283, C09_3354302, C09_3354374, C09_3354463, C09_3354950, C09_3355001, C09_3355484, C09_3355487, C09_3355996, C09_3356062, C09_3356179, C09_3356191, C09_3356199, C09_3356215, C09_3357080, C09_3357186, C09_3357202, C09_3357307, C09_3357489, C09_3357504, C09_3357527, C09_3357613, C09_3358881, C09_3358967, C09_3359412	Pentatricopeptide repeat-containing protein At5g25630 OS=Arabidopsis thaliana GN=At5g25630 PE=2 SV=2
BnaC09G0052700ZS	C09_3361783, C09_3361960, C09_3362124, C09_3362161, C09_3362180, C09_3362248, C09_3362572, C09_3363265, C09_3363345, C09_3364149, C09_3364202, C09_3364212, C09_3364225, C09_3364473, C09_3364763, C09_3364768	--
BnaC09G0052900ZS	C09_3410111, C09_3410504	--
BnaC09G0053000ZS	C09_3420580, C09_3420844	Dehydration-responsive protein RD22 OS=Arabidopsis thaliana GN=RD22 PE=2 SV=1
BnaC09G0053100ZS	C09_3420580, C09_3420844, C09_3421307, C09_3421337, C09_3421350, C09_3421356, C09_3422337, C09_3422360, C09_3422682, C09_3422871, C09_3423111, C09_3423521, C09_3423593, C09_3423648, C09_3423791, C09_3425063, C09_3425218, C09_3425228, C09_3425258	--
BnaC09G0053200ZS	C09_3425063, C09_3425218, C09_3425228, C09_3425258	--
BnaC09G0053300ZS	C09_3425063, C09_3425218, C09_3425228, C09_3425258	--
BnaC09G0053400ZS	C09_3429100	--
BnaC09G0053500ZS	C09_3429100, C09_3430350, C09_3430439, C09_3430562, C09_3430584, C09_3430643, C09_3430713, C09_3430844, C09_3430870	--
BnaC09G0053600ZS	C09_3429100, C09_3430350, C09_3430439, C09_3430562, C09_3430584, C09_3430643, C09_3430713, C09_3430844, C09_3430870, C09_3431177, C09_3431388, C09_3431401, C09_3431421, C09_3431443, C09_3431445, C09_3431513, C09_3431520, C09_3431527, C09_3431631, C09_3431646, C09_3431726, C09_3431742, C09_3431754, C09_3431874, C09_3431908, C09_3431940, C09_3431994, C09_3431997, C09_3432022, C09_3432028, C09_34320…	Polyadenylate-binding protein-interacting protein 6 OS=Arabidopsis thaliana GN=CID6 PE=2 SV=1
BnaC09G0053700ZS	C09_3430439, C09_3430562, C09_3430584, C09_3430643, C09_3430713, C09_3430844, C09_3430870, C09_3431177, C09_3431388, C09_3431401, C09_3431421, C09_3431443, C09_3431445, C09_3431513, C09_3431520, C09_3431527, C09_3431631, C09_3431646, C09_3431726, C09_3431742, C09_3431754, C09_3431874, C09_3431908, C09_3431940, C09_3431994, C09_3431997, C09_3432022, C09_3432028, C09_3432067, C09_3432179, C09_34322…	Serine/threonine protein phosphatase 2A 57 kDa regulatory subunit B' iota isoform OS=Arabidopsis thaliana GN=B'IOTA PE=2 SV=1
BnaC09G0053800ZS	C09_3437627, C09_3437844, C09_3438073, C09_3438115, C09_3438131, C09_3438696, C09_3438714, C09_3438756	--
BnaC09G0053900ZS	C09_3443694, C09_3443768, C09_3445129, C09_3445143	Probable serine/threonine-protein kinase Cx32, chloroplastic OS=Arabidopsis thaliana GN=At4g35600 PE=1 SV=2
BnaC09G0054000ZS	C09_3443694, C09_3443768, C09_3445129, C09_3445143, C09_3445798, C09_3445809, C09_3445823, C09_3445833, C09_3447451, C09_3447469, C09_3448325, C09_3448722, C09_3449471, C09_3449605, C09_3450086, C09_3450270, C09_3450308, C09_3450390, C09_3450565, C09_3450794, C09_3450845, C09_3450993, C09_3451266, C09_3451560, C09_3451562, C09_3451572, C09_3451613, C09_3451617, C09_3451625, C09_3451782, C09_34518…	Putative nucleobase-ascorbate transporter 10 OS=Arabidopsis thaliana GN=NAT10 PE=3 SV=2
BnaC09G0054100ZS	C09_3453386, C09_3453505, C09_3453624, C09_3453631, C09_3453637, C09_3453832, C09_3453865, C09_3454638, C09_3454642, C09_3454683, C09_3454691, C09_3454860, C09_3455038, C09_3455449, C09_3455455, C09_3455703, C09_3455738, C09_3455763, C09_3455809, C09_3455830, C09_3455864, C09_3455889, C09_3455911, C09_3455912, C09_3456720, C09_3456738, C09_3456760, C09_3456843, C09_3456857, C09_3457964, C09_34580…	--
BnaC09G0054200ZS	C09_3457964, C09_3458006, C09_3458067, C09_3458159, C09_3458183, C09_3458269, C09_3458284, C09_3458306, C09_3458364, C09_3458365, C09_3458654, C09_3458829, C09_3458945, C09_3458949, C09_3459206, C09_3459349, C09_3459354, C09_3460182, C09_3460218, C09_3460314, C09_3460429, C09_3460484, C09_3460573	Ethylene-responsive transcription factor SHINE 3 OS=Arabidopsis thaliana GN=SHN3 PE=2 SV=1
BnaC09G0054300ZS	C09_3471430, C09_3471611, C09_3472461, C09_3472508, C09_3472594, C09_3472899, C09_3472930, C09_3473123, C09_3473147, C09_3473277, C09_3473284, C09_3473300, C09_3473342, C09_3473371, C09_3473524, C09_3473962, C09_3474652, C09_3474808, C09_3474830, C09_3474899	--
BnaC09G0054400ZS	C09_3485659, C09_3486244, C09_3486752, C09_3486766, C09_3486772, C09_3486787, C09_3486799, C09_3486844, C09_3486901, C09_3486916, C09_3486919, C09_3487036, C09_3487210, C09_3487234, C09_3487270, C09_3487294, C09_3487339, C09_3487639, C09_3487665, C09_3487863, C09_3487879, C09_3487947, C09_3487960, C09_3488045, C09_3488046, C09_3488235, C09_3488301, C09_3488315, C09_3488339, C09_3488389, C09_34887…	EIN3-binding F-box protein 2 OS=Arabidopsis thaliana GN=EBF2 PE=1 SV=1
BnaC09G0054500ZS	C09_3491120, C09_3491285, C09_3491317, C09_3491342, C09_3491416, C09_3491560, C09_3491609, C09_3492012, C09_3492072, C09_3492246, C09_3492315, C09_3492448, C09_3492459, C09_3492509, C09_3492697, C09_3492713, C09_3492804, C09_3492813, C09_3492820, C09_3492870, C09_3492871, C09_3492882, C09_3492885, C09_3492971, C09_3493382, C09_3493469, C09_3493608, C09_3493670, C09_3493695, C09_3493709, C09_34937…	--
BnaC09G0054600ZS	C09_3505142, C09_3505348, C09_3505595, C09_3505946, C09_3505968, C09_3506003, C09_3506032, C09_3506068, C09_3506080, C09_3506140, C09_3506151, C09_3506166, C09_3506176, C09_3506366, C09_3506384, C09_3506415, C09_3506498, C09_3506647, C09_3506973, C09_3506974, C09_3506999, C09_3507999, C09_3508144, C09_3508227, C09_3508306, C09_3508318, C09_3508771	Protein TIC 20-II, chloroplastic OS=Arabidopsis thaliana GN=TIC20-II PE=2 SV=1
BnaC09G0054700ZS	C09_3504505, C09_3504556, C09_3504591, C09_3504863, C09_3505142, C09_3505348, C09_3505595, C09_3505946, C09_3505968, C09_3506003, C09_3506032, C09_3506068, C09_3506080, C09_3506140, C09_3506151, C09_3506166, C09_3506176, C09_3506366, C09_3506384, C09_3506415, C09_3506498, C09_3506647, C09_3506973, C09_3506974, C09_3506999, C09_3507999, C09_3508144, C09_3508227, C09_3508306, C09_3508318, C09_35087…	--
BnaC09G0054800ZS	C09_3506973, C09_3506974, C09_3506999, C09_3507999, C09_3508144, C09_3508227, C09_3508306, C09_3508318, C09_3508771, C09_3510206, C09_3510267	--
BnaC09G0054900ZS	C09_3513179, C09_3513310, C09_3513579, C09_3513613, C09_3513708, C09_3513734, C09_3513838, C09_3513889, C09_3514000, C09_3514250, C09_3514615, C09_3514719	Probable protein phosphatase 2C 40 OS=Arabidopsis thaliana GN=At3g16560 PE=2 SV=1
BnaC09G0055000ZS	C09_3534547, C09_3534749, C09_3534805, C09_3535828, C09_3535829, C09_3536828, C09_3537613, C09_3538095, C09_3538285	Ethylene-responsive transcription factor ERF003 OS=Arabidopsis thaliana GN=ERF003 PE=2 SV=1
BnaC09G0055100ZS	C09_3548958, C09_3549157, C09_3549241, C09_3549265, C09_3549292, C09_3549738, C09_3549804, C09_3549900, C09_3549984, C09_3549998, C09_3550008, C09_3550133, C09_3550219, C09_3550232, C09_3550250, C09_3550272, C09_3550299, C09_3550301, C09_3550317, C09_3550596, C09_3550612, C09_3550639, C09_3550662, C09_3550671, C09_3550721, C09_3550805, C09_3550824, C09_3550833, C09_3550843, C09_3550885, C09_35508…	Zinc finger protein 3 OS=Arabidopsis thaliana GN=ZFP3 PE=2 SV=1
BnaC09G0055200ZS	C09_3550662, C09_3550671, C09_3550721, C09_3550805, C09_3550824, C09_3550833, C09_3550843, C09_3550885, C09_3550897, C09_3550973, C09_3550980, C09_3550987, C09_3551663, C09_3552011, C09_3552050, C09_3552266, C09_3552303, C09_3552389, C09_3552399, C09_3552641, C09_3552840, C09_3552849, C09_3552853, C09_3553238, C09_3553500, C09_3553527, C09_3553589, C09_3553614, C09_3553718, C09_3554181, C09_35541…	Transcription initiation factor TFIID subunit 5 OS=Arabidopsis thaliana GN=TAF5 PE=1 SV=1
BnaC09G0055300ZS	C09_3556470, C09_3556492, C09_3556567, C09_3556610, C09_3556630, C09_3556668, C09_3556694, C09_3556775, C09_3556812, C09_3557062, C09_3557179, C09_3557267, C09_3557288, C09_3557318, C09_3557331, C09_3557572, C09_3557581, C09_3557585, C09_3557616, C09_3557658, C09_3557673, C09_3557741, C09_3557745, C09_3557787, C09_3558024, C09_3558506, C09_3558539, C09_3558545, C09_3558973, C09_3559222, C09_35594…	Cytochrome P450 71B11 OS=Arabidopsis thaliana GN=CYP71B11 PE=2 SV=1
BnaC09G0055400ZS	C09_3558024, C09_3558506, C09_3558539, C09_3558545, C09_3558973, C09_3559222, C09_3559405, C09_3559406, C09_3559703, C09_3559881	Cytochrome P450 71B11 OS=Arabidopsis thaliana GN=CYP71B11 PE=2 SV=1
BnaC09G0055500ZS	C09_3558506, C09_3558539, C09_3558545, C09_3558973, C09_3559222, C09_3559405, C09_3559406, C09_3559703, C09_3559881	Early nodulin-like protein 3 OS=Arabidopsis thaliana GN=At5g25090 PE=1 SV=2
BnaC09G0055800ZS	C09_3580349, C09_3580367, C09_3580517, C09_3580548, C09_3580623, C09_3580790, C09_3580792	--
BnaC09G0055900ZS	C09_3580349, C09_3580367, C09_3580517, C09_3580548, C09_3580623, C09_3580790, C09_3580792, C09_3581008, C09_3581341, C09_3581599, C09_3581901, C09_3581917, C09_3581927, C09_3582057, C09_3582153, C09_3582213, C09_3582322, C09_3582335, C09_3582389, C09_3582465, C09_3582486, C09_3582514, C09_3582772, C09_3582793, C09_3582802, C09_3582829, C09_3582839, C09_3583721, C09_3583804, C09_3584071, C09_35840…	Zinc finger protein CONSTANS-LIKE 4 OS=Arabidopsis thaliana GN=COL4 PE=2 SV=2
BnaC09G0056000ZS	C09_3584071, C09_3584080, C09_3584131, C09_3584172, C09_3584227, C09_3584279, C09_3584302, C09_3584306, C09_3584367, C09_3584398, C09_3584667, C09_3584693, C09_3584784, C09_3584961, C09_3585263, C09_3585350, C09_3585885, C09_3585896, C09_3585912, C09_3585917, C09_3585938, C09_3585942, C09_3585981, C09_3586000, C09_3586021, C09_3586956, C09_3587431, C09_3587484, C09_3587999, C09_3588088, C09_35881…	--
BnaC09G0056100ZS	C09_3589843, C09_3589915, C09_3589958, C09_3589967, C09_3589977, C09_3589981, C09_3590033, C09_3590173, C09_3590567, C09_3590599, C09_3590629, C09_3590654, C09_3590670, C09_3590713, C09_3590725, C09_3590819, C09_3590825, C09_3590885, C09_3590935, C09_3591131, C09_3591421, C09_3591425, C09_3591747, C09_3591812, C09_3592229, C09_3592480, C09_3592804, C09_3593202	--
BnaC09G0056200ZS	C09_3592480, C09_3592804, C09_3593202, C09_3593788, C09_3593841, C09_3593904, C09_3593969, C09_3594130, C09_3594145, C09_3594491, C09_3594507, C09_3594672, C09_3594694, C09_3594771, C09_3595231, C09_3595423, C09_3595614, C09_3595628, C09_3595705	Flowering-promoting factor 1 OS=Sinapis alba GN=FPF1 PE=2 SV=1
BnaC09G0056300ZS	C09_3594672, C09_3594694, C09_3594771, C09_3595231, C09_3595423, C09_3595614, C09_3595628, C09_3595705, C09_3597386, C09_3597512, C09_3597916, C09_3598171, C09_3598183, C09_3600598, C09_3602852, C09_3603293, C09_3603690, C09_3604410, C09_3604425, C09_3604460, C09_3604542, C09_3604616, C09_3604621, C09_3604651, C09_3604835, C09_3604836, C09_3604845, C09_3604870, C09_3604898, C09_3604910, C09_36049…	Cryptochrome DASH, chloroplastic/mitochondrial OS=Arabidopsis thaliana GN=CRYD PE=1 SV=2
BnaC09G0056400ZS	C09_3611409, C09_3611735, C09_3611890, C09_3612479, C09_3612946, C09_3613117, C09_3613323, C09_3613338, C09_3613426, C09_3613525, C09_3613637, C09_3613676, C09_3613991, C09_3614014, C09_3614151, C09_3614199, C09_3614239, C09_3614248, C09_3614283, C09_3614284, C09_3614381, C09_3614656, C09_3614841, C09_3615614, C09_3615634, C09_3615842, C09_3615870, C09_3615991, C09_3616005, C09_3616385, C09_36165…	Transcription factor TFIIIB component B'' OS=Schizosaccharomyces pombe (strain 972 / ATCC 24843) GN=bdp1 PE=3 SV=2
BnaC09G0056500ZS	C09_3623005, C09_3623058, C09_3623109, C09_3623836	Flowering-promoting factor 1 OS=Sinapis alba GN=FPF1 PE=2 SV=1
BnaC09G0056600ZS	C09_3640101, C09_3641503, C09_3641544, C09_3641657, C09_3641720, C09_3641798, C09_3642286, C09_3642484, C09_3642535, C09_3642635, C09_3642696, C09_3643250, C09_3643306, C09_3651527, C09_3653931, C09_3653956, C09_3655174, C09_3655192, C09_3655368, C09_3655473, C09_3655574, C09_3655596, C09_3655867, C09_3656341, C09_3656429, C09_3657656, C09_3657683, C09_3657719, C09_3657728, C09_3658011, C09_36581…	Cryptochrome DASH, chloroplastic/mitochondrial OS=Arabidopsis thaliana GN=CRYD PE=1 SV=2
BnaC09G0056700ZS	C09_3660497, C09_3660710, C09_3660729, C09_3660939, C09_3660961, C09_3661068, C09_3661091, C09_3661112, C09_3661127, C09_3661172, C09_3661181, C09_3661215, C09_3661291, C09_3661352, C09_3661471, C09_3661473, C09_3661488, C09_3661502, C09_3662570, C09_3663059, C09_3663281, C09_3663287, C09_3663617, C09_3663836, C09_3663837, C09_3663851, C09_3663950, C09_3663954, C09_3663989, C09_3664142, C09_36643…	tRNA (guanine-N(7)-)-methyltransferase OS=Arabidopsis thaliana GN=At5g24840 PE=2 SV=1
BnaC09G0056800ZS	C09_3667365, C09_3667387, C09_3667557, C09_3667677, C09_3667680, C09_3667750, C09_3667920, C09_3668031, C09_3668166, C09_3668218, C09_3668232, C09_3668259, C09_3668456, C09_3668469, C09_3668506, C09_3668558, C09_3668580, C09_3668582, C09_3668695, C09_3668697, C09_3668808, C09_3669029, C09_3669205, C09_3669349, C09_3669423, C09_3669595, C09_3669753, C09_3669837, C09_3669843, C09_3669927, C09_36701…	--
BnaC09G0056900ZS	C09_3675777, C09_3675789, C09_3675813, C09_3676012, C09_3676048, C09_3676078, C09_3676220, C09_3676343, C09_3676346, C09_3676398, C09_3676558, C09_3676563, C09_3676605, C09_3676677, C09_3676723, C09_3676759, C09_3676776, C09_3676860, C09_3677068, C09_3677074, C09_3677086, C09_3677185, C09_3677753, C09_3677781, C09_3677783, C09_3677800, C09_3677808, C09_3677946, C09_3677954, C09_3678097, C09_36782…	Protein RETICULATA-RELATED 1 OS=Arabidopsis thaliana GN=RER1 PE=2 SV=1
BnaC09G0057000ZS	C09_3680989, C09_3681045, C09_3681077, C09_3681089, C09_3681164, C09_3681432, C09_3681742, C09_3681758, C09_3681763, C09_3681784, C09_3681817, C09_3681820, C09_3681902, C09_3681937, C09_3681948, C09_3681952, C09_3681985, C09_3681994, C09_3682012, C09_3682045, C09_3682091, C09_3682114, C09_3682120, C09_3682246, C09_3682541, C09_3682604, C09_3682726, C09_3682758, C09_3682780, C09_3682795, C09_36828…	NAC domain-containing protein 62 OS=Arabidopsis thaliana GN=NAC062 PE=1 SV=1
BnaC09G0057100ZS	C09_3686747, C09_3686838, C09_3686946, C09_3686958, C09_3687180, C09_3687260, C09_3687299, C09_3687325, C09_3687357, C09_3687374, C09_3687391, C09_3687467, C09_3687622, C09_3687675, C09_3687722, C09_3687750, C09_3687805, C09_3687824, C09_3687838, C09_3687960, C09_3688095, C09_3688418, C09_3688425, C09_3688453, C09_3688468, C09_3688752, C09_3688760, C09_3688762, C09_3688818, C09_3688893, C09_36889…	60S acidic ribosomal protein P1-1 OS=Arabidopsis thaliana GN=RPP1A PE=2 SV=2
BnaC09G0057200ZS	C09_3690541, C09_3690543, C09_3690702, C09_3690721, C09_3690868, C09_3690947, C09_3691013, C09_3691049, C09_3691146, C09_3691161, C09_3691207, C09_3691245, C09_3691248, C09_3691381, C09_3691450, C09_3691469, C09_3691501, C09_3691571, C09_3691572, C09_3691600, C09_3691711, C09_3691715, C09_3691725, C09_3691766, C09_3691844, C09_3691886, C09_3691887, C09_3691970, C09_3692031, C09_3692056, C09_36924…	--
BnaC09G0057300ZS	C09_3691501, C09_3691571, C09_3691572, C09_3691600, C09_3691711, C09_3691715, C09_3691725, C09_3691766, C09_3691844, C09_3691886, C09_3691887, C09_3691970, C09_3692031, C09_3692056, C09_3692412, C09_3692513, C09_3692561, C09_3692597, C09_3692774, C09_3692892, C09_3692927, C09_3692931, C09_3692969, C09_3693305, C09_3693333, C09_3693348, C09_3693353, C09_3693362, C09_3693474, C09_3693476, C09_36934…	Ribosome-binding factor PSRP1, chloroplastic OS=Spinacia oleracea GN=PSRP1 PE=1 SV=2
BnaC09G0057400ZS	C09_3694337, C09_3694580, C09_3694649, C09_3694823, C09_3694989, C09_3695143, C09_3695236, C09_3695517, C09_3695548, C09_3695574, C09_3695638, C09_3695643, C09_3695681, C09_3695721, C09_3695740, C09_3695743, C09_3695757, C09_3695775, C09_3695796, C09_3695840, C09_3696551, C09_3696565, C09_3696601, C09_3696751, C09_3696765, C09_3696925, C09_3696976	Stem-specific protein TSJT1 OS=Nicotiana tabacum GN=TSJT1 PE=2 SV=1
BnaC09G0057500ZS	C09_3702134, C09_3702310, C09_3702332, C09_3702934, C09_3704185, C09_3704392, C09_3704442, C09_3704549, C09_3704646, C09_3704700, C09_3704742, C09_3704963, C09_3705014, C09_3705091, C09_3705098, C09_3705128, C09_3705199, C09_3705227, C09_3705329, C09_3705538, C09_3705572, C09_3705731, C09_3705826, C09_3705978, C09_3706012, C09_3706233, C09_3706377, C09_3706383, C09_3706431, C09_3706443, C09_37064…	F-box/FBD/LRR-repeat protein At3g52680 OS=Arabidopsis thaliana GN=At3g52680 PE=2 SV=2
BnaC09G0057600ZS	C09_3713555, C09_3713559, C09_3713584, C09_3713600, C09_3713619, C09_3713632, C09_3713645, C09_3713649, C09_3713702, C09_3713724, C09_3713862, C09_3713914, C09_3713934, C09_3713958, C09_3713989, C09_3714029, C09_3714077, C09_3714093, C09_3714127, C09_3714133, C09_3714155, C09_3714163, C09_3714231, C09_3714235, C09_3714267, C09_3714346, C09_3714368, C09_3714381, C09_3714395, C09_3714425, C09_37144…	Two-component response regulator-like APRR5 OS=Arabidopsis thaliana GN=APRR5 PE=1 SV=2
BnaC09G0057700ZS	C09_3718003, C09_3718025, C09_3718259, C09_3719749, C09_3719904, C09_3719947, C09_3719971, C09_3719986, C09_3720077, C09_3720197, C09_3720221, C09_3720233, C09_3720238, C09_3720245, C09_3720287, C09_3720330, C09_3720341, C09_3720371, C09_3720437, C09_3720510, C09_3720716, C09_3720722, C09_3720777, C09_3721006, C09_3721121, C09_3721192, C09_3721250, C09_3721252, C09_3721269, C09_3721286, C09_37213…	--
BnaC09G0057800ZS	C09_3744894, C09_3744934, C09_3745112, C09_3745113, C09_3745194, C09_3745445, C09_3745470, C09_3745481, C09_3746366, C09_3746380, C09_3746590, C09_3746787, C09_3746844, C09_3747264, C09_3747292, C09_3747342, C09_3747527, C09_3747675, C09_3747949, C09_3748048, C09_3748148, C09_3748204, C09_3748355, C09_3748396, C09_3748536, C09_3748711, C09_3748735, C09_3748924, C09_3749076, C09_3749479, C09_37495…	CDPK-related kinase 4 OS=Arabidopsis thaliana GN=CRK4 PE=2 SV=1
BnaC09G0057900ZS	C09_3749479, C09_3749530, C09_3749539, C09_3749542, C09_3749796, C09_3749808, C09_3749817, C09_3749838, C09_3749854, C09_3749865, C09_3749883, C09_3749940, C09_3749956, C09_3749976, C09_3750012, C09_3750369, C09_3750429, C09_3750508, C09_3750510, C09_3751396, C09_3751636, C09_3751675, C09_3751716, C09_3751738, C09_3751764, C09_3751766, C09_3751831, C09_3751844, C09_3751851, C09_3751860, C09_37521…	Probable 6-phosphogluconolactonase 5, chloroplastic OS=Arabidopsis thaliana GN=EMB2024 PE=2 SV=1
BnaC09G0058000ZS	C09_3759647, C09_3759653, C09_3759716, C09_3760094, C09_3760197, C09_3760256, C09_3760276, C09_3760308, C09_3760397, C09_3760457, C09_3760570, C09_3760699, C09_3760758, C09_3760762, C09_3761161, C09_3761314, C09_3761950, C09_3761979, C09_3762004, C09_3762014, C09_3762076, C09_3762108, C09_3762213	Glucan endo-1,3-beta-glucosidase OS=Triticum aestivum GN=GLC1 PE=2 SV=1
BnaC09G0058100ZS	C09_3759647, C09_3759653, C09_3759716, C09_3760094, C09_3760197, C09_3760256, C09_3760276, C09_3760308, C09_3760397, C09_3760457, C09_3760570, C09_3760699, C09_3760758, C09_3760762, C09_3761161, C09_3761314, C09_3761950, C09_3761979, C09_3762004, C09_3762014, C09_3762076, C09_3762108, C09_3762213, C09_3762308, C09_3762312, C09_3762329, C09_3762410, C09_3762775, C09_3762777, C09_3762807, C09_37629…	--
BnaC09G0058200ZS	C09_3777536, C09_3777558, C09_3777577, C09_3777929, C09_3777976, C09_3778182, C09_3778311, C09_3778346, C09_3778387, C09_3778868, C09_3779017, C09_3779023, C09_3779160, C09_3779243, C09_3779269, C09_3779352, C09_3779587, C09_3779612, C09_3779622, C09_3779664, C09_3779675, C09_3779682, C09_3779832, C09_3779835, C09_3779860, C09_3779869, C09_3779882, C09_3779916, C09_3779919, C09_3779945, C09_37799…	Calcineurin B-like protein 4 OS=Arabidopsis thaliana GN=CBL4 PE=1 SV=3
BnaC09G0058300ZS	C09_3778868, C09_3779017, C09_3779023, C09_3779160, C09_3779243, C09_3779269, C09_3779352, C09_3779587, C09_3779612, C09_3779622, C09_3779664, C09_3779675, C09_3779682, C09_3779832, C09_3779835, C09_3779860, C09_3779869, C09_3779882, C09_3779916, C09_3779919, C09_3779945, C09_3779952, C09_3779997, C09_3780028, C09_3780209, C09_3780289, C09_3780317, C09_3780319, C09_3780405, C09_3780428, C09_37804…	Dipeptidyl peptidase 8 OS=Mus musculus GN=Dpp8 PE=2 SV=1
BnaC09G0058400ZS	C09_3783595, C09_3783679, C09_3783689, C09_3783722, C09_3783851, C09_3783950, C09_3784237, C09_3784309, C09_3784351, C09_3784772, C09_3784874, C09_3784905, C09_3784962, C09_3784972, C09_3785100, C09_3785123, C09_3785291, C09_3785307, C09_3785476, C09_3785763, C09_3785773, C09_3785795, C09_3785846, C09_3785978, C09_3786198, C09_3786334, C09_3786342, C09_3786562, C09_3786571, C09_3786580, C09_37866…	Phosphatidylinositol 4-kinase gamma 3 OS=Arabidopsis thaliana GN=PI4KG3 PE=2 SV=1
BnaC09G0058500ZS	C09_3797945, C09_3798009, C09_3798018, C09_3798058, C09_3798062, C09_3798068, C09_3798078, C09_3798192, C09_3798556, C09_3798578, C09_3798681, C09_3798734, C09_3798781, C09_3798842, C09_3799023, C09_3799274, C09_3799511, C09_3799547, C09_3800131, C09_3800157, C09_3800164, C09_3800176, C09_3800238, C09_3800490, C09_3800520, C09_3800570, C09_3800576, C09_3800689, C09_3800705, C09_3800850, C09_38008…	GDSL esterase/lipase At4g10955 OS=Arabidopsis thaliana GN=At4g10955 PE=2 SV=1
BnaC09G0058600ZS	C09_3802618, C09_3802717, C09_3802766, C09_3802871, C09_3803084, C09_3803141, C09_3803182, C09_3803251, C09_3803332, C09_3803345, C09_3803362, C09_3803391, C09_3803422, C09_3803501, C09_3803560, C09_3803590, C09_3803636, C09_3803674, C09_3803676, C09_3803688, C09_3803731, C09_3803771, C09_3803783, C09_3803834, C09_3804045, C09_3804048, C09_3804088, C09_3804306, C09_3804411, C09_3804415, C09_38044…	--
BnaC09G0058700ZS	C09_3805259, C09_3805265, C09_3805320, C09_3805887, C09_3806113, C09_3806381, C09_3806446, C09_3806486, C09_3806490, C09_3806545, C09_3806609, C09_3806634, C09_3806635, C09_3806701, C09_3806807, C09_3806811, C09_3806823, C09_3806870, C09_3807129, C09_3807249, C09_3807359, C09_3807379, C09_3807463, C09_3808605, C09_3808628, C09_3808648, C09_3808701, C09_3808758, C09_3809257, C09_3809269, C09_38092…	--
BnaC09G0058800ZS	C09_3811175, C09_3811287, C09_3811347, C09_3811364, C09_3811528, C09_3811582, C09_3811636, C09_3811761, C09_3811902, C09_3812275, C09_3812641, C09_3812647, C09_3812659, C09_3812793, C09_3813051, C09_3813078, C09_3813102, C09_3813104, C09_3813117, C09_3813381, C09_3813416, C09_3813881, C09_3814308, C09_3814386, C09_3814541, C09_3814555, C09_3814560, C09_3814610, C09_3814639, C09_3814649, C09_38148…	Squalene epoxidase 5 OS=Arabidopsis thaliana GN=SQE5 PE=2 SV=2
BnaC09G0058900ZS	C09_3818933, C09_3818998, C09_3819432, C09_3819460, C09_3819469, C09_3819488, C09_3819637, C09_3819640, C09_3819653, C09_3819655, C09_3819690, C09_3819696, C09_3819707, C09_3819710, C09_3819719, C09_3819721, C09_3819729, C09_3819738, C09_3821183, C09_3821348, C09_3821387, C09_3821406, C09_3821432, C09_3821469, C09_3821470, C09_3821601, C09_3821745, C09_3821835, C09_3821863, C09_3821872, C09_38219…	RNA polymerase sigma factor sigE, chloroplastic/mitochondrial OS=Arabidopsis thaliana GN=SIGE PE=1 SV=1
BnaC09G0059000ZS	C09_3823597, C09_3823705, C09_3823996, C09_3824109, C09_3824149, C09_3824233, C09_3824308, C09_3824466, C09_3824485, C09_3824509, C09_3824537, C09_3824555, C09_3824684, C09_3824747, C09_3824834, C09_3824851, C09_3824926, C09_3824951, C09_3825008, C09_3825060, C09_3825283, C09_3825376, C09_3825401, C09_3825409, C09_3825565, C09_3825629, C09_3825656, C09_3825660, C09_3825776, C09_3825806, C09_38259…	Kinesin-like protein NACK1 OS=Nicotiana tabacum GN=NACK1 PE=1 SV=1
BnaC09G0059100ZS	C09_3830707, C09_3830767, C09_3830843, C09_3831301, C09_3831387, C09_3831683, C09_3831732, C09_3831743, C09_3831799, C09_3831808, C09_3831820, C09_3831822, C09_3831852, C09_3831931, C09_3831957, C09_3831966, C09_3832057, C09_3832063, C09_3832071, C09_3832081, C09_3832091, C09_3832190, C09_3832194, C09_3832243, C09_3832260, C09_3832343, C09_3832350, C09_3832353, C09_3832372, C09_3832780, C09_38328…	Probable WRKY transcription factor 30 OS=Arabidopsis thaliana GN=WRKY30 PE=2 SV=1
BnaC09G0059200ZS	C09_3835080, C09_3835432, C09_3835684, C09_3835756, C09_3835876, C09_3835979, C09_3835983, C09_3835992, C09_3836225, C09_3836420, C09_3836450, C09_3836503, C09_3836534, C09_3837183, C09_3837189, C09_3837200, C09_3837241, C09_3837330, C09_3837331, C09_3837352, C09_3838026, C09_3838376, C09_3838522	Arabinogalactan peptide 16 OS=Arabidopsis thaliana GN=AGP16 PE=1 SV=1
BnaC09G0059300ZS	C09_3836225, C09_3836420, C09_3836450, C09_3836503, C09_3836534, C09_3837183, C09_3837189, C09_3837200, C09_3837241, C09_3837330, C09_3837331, C09_3837352, C09_3838026, C09_3838376, C09_3838522, C09_3838931, C09_3838936, C09_3838994, C09_3839022, C09_3839071, C09_3839131, C09_3839404, C09_3839480, C09_3839497, C09_3839534, C09_3839561, C09_3839596, C09_3839795, C09_3839887, C09_3839969, C09_38407…	Inactive leucine-rich repeat receptor-like serine/threonine-protein kinase At5g24100 OS=Arabidopsis thaliana GN=At5g24100 PE=2 SV=1
BnaC09G0059400ZS	C09_3848505, C09_3848520, C09_3848526, C09_3848543, C09_3848554, C09_3848558, C09_3848569, C09_3848587, C09_3848617, C09_3848650, C09_3848693, C09_3848728, C09_3848795, C09_3848820, C09_3848834, C09_3848962, C09_3848963, C09_3849092, C09_3849121, C09_3849123, C09_3849134, C09_3849177, C09_3849240, C09_3849410, C09_3849447, C09_3849603, C09_3849611, C09_3849626, C09_3849629, C09_3849644, C09_38497…	Acidic endochitinase OS=Arabidopsis thaliana GN=CHIB1 PE=2 SV=2
BnaC09G0059500ZS	C09_3865228, C09_3865276, C09_3865279, C09_3865420, C09_3865429, C09_3865445, C09_3865459, C09_3865471, C09_3865565, C09_3865573, C09_3865612, C09_3865671, C09_3865685, C09_3865699, C09_3865711, C09_3865870, C09_3865877, C09_3865888, C09_3866097, C09_3866195, C09_3866284, C09_3866349, C09_3866404, C09_3866475, C09_3866534, C09_3866684, C09_3866698, C09_3866704, C09_3866710, C09_3866746, C09_38667…	Probable peroxidase 61 OS=Arabidopsis thaliana GN=PER61 PE=3 SV=1
BnaC09G0059600ZS	C09_3876883, C09_3877032, C09_3877079, C09_3877084, C09_3877186, C09_3877199, C09_3877232, C09_3877295, C09_3877417, C09_3877473, C09_3877630, C09_3877679, C09_3877707, C09_3877732, C09_3877746, C09_3877752, C09_3877769, C09_3877792, C09_3877831, C09_3877947, C09_3878428, C09_3878760, C09_3878774, C09_3878818, C09_3878976, C09_3879040, C09_3879055, C09_3879056, C09_3879111, C09_3879202, C09_38792…	S-type anion channel SLAH3 OS=Arabidopsis thaliana GN=SLAH3 PE=1 SV=1
BnaC09G0059700ZS	C09_3888256, C09_3889566, C09_3889705, C09_3889714, C09_3889779, C09_3889916, C09_3889920, C09_3890145, C09_3890169	--
BnaC09G0059800ZS	C09_3891954, C09_3891969, C09_3891979, C09_3891985, C09_3891999, C09_3892041, C09_3892059, C09_3892063, C09_3892082, C09_3892103, C09_3892107, C09_3892114, C09_3892130, C09_3892174, C09_3892193, C09_3892444, C09_3892498, C09_3892512, C09_3892536, C09_3893289, C09_3893633, C09_3893654, C09_3893828, C09_3893848, C09_3894302, C09_3894351, C09_3895470, C09_3895802, C09_3895887, C09_3896146	BAHD acyltransferase At5g47980 OS=Arabidopsis thaliana GN=BAHD1 PE=2 SV=1
BnaC09G0059900ZS	C09_3903633, C09_3903684, C09_3904090, C09_3904139, C09_3904256, C09_3904439, C09_3904549, C09_3904792, C09_3904871, C09_3904903, C09_3904953, C09_3905183, C09_3905188, C09_3905390, C09_3905406, C09_3906196, C09_3906256, C09_3906268, C09_3906295, C09_3906403, C09_3906455, C09_3906489, C09_3906628, C09_3906889, C09_3906923, C09_3907032, C09_3907071, C09_3907211, C09_3907331, C09_3907355, C09_39073…	--
BnaC09G0060000ZS	C09_3906403, C09_3906455, C09_3906489, C09_3906628, C09_3906889, C09_3906923, C09_3907032, C09_3907071, C09_3907211, C09_3907331, C09_3907355, C09_3907358, C09_3907395, C09_3907469, C09_3907582, C09_3907700, C09_3907764, C09_3907820, C09_3907857, C09_3907898, C09_3908099, C09_3908554, C09_3908599, C09_3908902, C09_3909034, C09_3909058, C09_3909294, C09_3909328, C09_3909347, C09_3909479, C09_39095…	Kinesin-like protein klp-3 OS=Caenorhabditis elegans GN=klp-3 PE=1 SV=1
BnaC09G0060100ZS	C09_3904090, C09_3904139, C09_3904256, C09_3904439, C09_3904549, C09_3904792, C09_3904871, C09_3904903, C09_3904953, C09_3905183, C09_3905188, C09_3905390, C09_3905406, C09_3906196, C09_3906256, C09_3906268, C09_3906295, C09_3906403, C09_3906455, C09_3906489, C09_3906628, C09_3906889, C09_3906923, C09_3907032, C09_3907071, C09_3907211, C09_3907331, C09_3907355, C09_3907358, C09_3907395, C09_39074…	--
BnaC09G0060200ZS	C09_3909479, C09_3909522, C09_3909908, C09_3909924, C09_3909952, C09_3909992, C09_3910275, C09_3910511, C09_3910702, C09_3910834, C09_3910837, C09_3910854, C09_3910857, C09_3910940, C09_3911024, C09_3911073, C09_3911163, C09_3911209, C09_3911340, C09_3911343, C09_3911421, C09_3911760, C09_3911980, C09_3912088, C09_3912188, C09_3912234, C09_3912333, C09_3912423, C09_3912723, C09_3913345, C09_39134…	--
BnaC09G0060300ZS	C09_3912188, C09_3912234, C09_3912333, C09_3912423, C09_3912723, C09_3913345, C09_3913496, C09_3913509, C09_3913580, C09_3913644, C09_3913817, C09_3913872, C09_3913930, C09_3913948, C09_3913981, C09_3914006, C09_3914065, C09_3914183, C09_3914197, C09_3914380, C09_3914681, C09_3914774, C09_3915059, C09_3915141, C09_3915149, C09_3915438, C09_3915447, C09_3915645, C09_3915709, C09_3915908, C09_39160…	--
BnaC09G0060400ZS	C09_3920064, C09_3920100, C09_3920118, C09_3920150, C09_3920185, C09_3920186, C09_3920230, C09_3920237, C09_3920251, C09_3920462, C09_3920618, C09_3920992, C09_3921168, C09_3929617, C09_3929838, C09_3929859, C09_3930072, C09_3930147, C09_3930198, C09_3930335, C09_3930392, C09_3930966, C09_3931084, C09_3931329, C09_3931468, C09_3931506, C09_3931737, C09_3931751, C09_3931821, C09_3931873, C09_39318…	Probable amino acid permease 7 OS=Arabidopsis thaliana GN=AAP7 PE=2 SV=1
BnaC09G0060500ZS	C09_3929617, C09_3929838, C09_3929859, C09_3930072, C09_3930147, C09_3930198, C09_3930335, C09_3930392, C09_3930966, C09_3931084, C09_3931329, C09_3931468, C09_3931506, C09_3931737, C09_3931751, C09_3931821, C09_3931873, C09_3931892, C09_3931943, C09_3931978, C09_3931990, C09_3931999, C09_3932026, C09_3932058, C09_3932065, C09_3932094, C09_3932135, C09_3932136, C09_3932221, C09_3932285, C09_39324…	--
BnaC09G0060600ZS	C09_3937607, C09_3937658, C09_3937796, C09_3937811, C09_3937814, C09_3937856, C09_3937874, C09_3937877, C09_3937885, C09_3937937, C09_3937998, C09_3938054, C09_3938063, C09_3938078, C09_3938110, C09_3938144, C09_3938186, C09_3938231, C09_3938237, C09_3938279, C09_3938321, C09_3938342, C09_3938351, C09_3938402, C09_3938417, C09_3938429, C09_3938480, C09_3938483, C09_3938510, C09_3938516, C09_39385…	40S ribosomal protein S11-3 OS=Arabidopsis thaliana GN=RPS11C PE=2 SV=2
BnaC09G0060700ZS	C09_3944919, C09_3944929, C09_3944970, C09_3944981, C09_3945131, C09_3945179, C09_3945204, C09_3945234, C09_3945295, C09_3945344, C09_3945371, C09_3945418, C09_3945586, C09_3945727, C09_3945763, C09_3945778, C09_3945787, C09_3945790, C09_3945985, C09_3946051, C09_3946147, C09_3946161, C09_3946169, C09_3946269, C09_3946306, C09_3946508, C09_3946568, C09_3946632, C09_3946794, C09_3946801, C09_39469…	WD repeat-containing protein RUP2 OS=Arabidopsis thaliana GN=RUP2 PE=1 SV=1
BnaC09G0060800ZS	C09_3947505, C09_3947573, C09_3947599, C09_3947639, C09_3947721, C09_3947725, C09_3948151, C09_3948531, C09_3948587, C09_3948681, C09_3948721, C09_3948877, C09_3948882, C09_3948908, C09_3948971, C09_3948984, C09_3948993, C09_3948994, C09_3949007, C09_3949044, C09_3949090, C09_3949096, C09_3949100, C09_3949120, C09_3949141, C09_3949150, C09_3949166, C09_3949360, C09_3949370, C09_3949399, C09_39494…	DNA-directed RNA polymerase III subunit rpc6 OS=Dictyostelium discoideum GN=polr3f PE=3 SV=1
BnaC09G0060900ZS	C09_3974029, C09_3974147, C09_3974228, C09_3974296, C09_3974330, C09_3974345, C09_3974370, C09_3974750, C09_3975235, C09_3975236, C09_3975247, C09_3975250, C09_3975281, C09_3975505, C09_3975633, C09_3975642, C09_3975693, C09_3975751, C09_3975753, C09_3975781, C09_3975807, C09_3975835, C09_3975864, C09_3975875, C09_3975910, C09_3975917, C09_3976316, C09_3976370, C09_3976410, C09_3976427, C09_39764…	Bidirectional sugar transporter SWEET12 OS=Arabidopsis thaliana GN=SWEET12 PE=1 SV=1
BnaC09G0061000ZS	C09_3981069, C09_3981213, C09_3981292, C09_3981293, C09_3981357, C09_3981360, C09_3981391, C09_3981496, C09_3981512, C09_3981514, C09_3981533, C09_3981572, C09_3981586, C09_3981634, C09_3981741, C09_3981852, C09_3981877, C09_3982068, C09_3982071, C09_3982279, C09_3982335, C09_3982413, C09_3982590, C09_3982606, C09_3982624, C09_3982626, C09_3982640, C09_3982665, C09_3982789, C09_3982830, C09_39828…	Probable manganese-transporting ATPase PDR2 OS=Arabidopsis thaliana GN=PDR2 PE=1 SV=1
BnaC09G0061100ZS	C09_3987664, C09_3987694, C09_3988121, C09_3988125, C09_3988207, C09_3988264, C09_3988363, C09_3988447, C09_3988774, C09_3988803, C09_3988843, C09_3989008, C09_3989019, C09_3989067, C09_3989075, C09_3989078, C09_3989099, C09_3989142, C09_3989156, C09_3989750, C09_3990153, C09_3990265, C09_3990591, C09_3991077, C09_3991090, C09_3991140, C09_3991152, C09_3991172, C09_3991173, C09_3991187, C09_39914…	Probable manganese-transporting ATPase PDR2 OS=Arabidopsis thaliana GN=PDR2 PE=1 SV=1
BnaC09G0061200ZS	C09_3988803, C09_3988843, C09_3989008, C09_3989019, C09_3989067, C09_3989075, C09_3989078, C09_3989099, C09_3989142, C09_3989156, C09_3989750, C09_3990153, C09_3990265, C09_3990591, C09_3991077, C09_3991090, C09_3991140, C09_3991152, C09_3991172, C09_3991173, C09_3991187, C09_3991400, C09_3991439, C09_3991446, C09_3991511, C09_3991517, C09_3991527, C09_3991548, C09_3991556, C09_3991650, C09_39918…	--
BnaC09G0061300ZS	C09_3997783, C09_3998002, C09_3998031, C09_3998106, C09_3998200, C09_3998232, C09_3998235, C09_3998274, C09_3998280, C09_3998293, C09_3998295, C09_3998314, C09_3998318, C09_3998359, C09_3998364, C09_3998370, C09_3998380, C09_3998383, C09_3998569, C09_3998794, C09_3998796, C09_3998828, C09_3998909, C09_3998929, C09_3998962, C09_3998968, C09_3998980, C09_3999213, C09_3999215, C09_3999233, C09_39993…	Calcium-dependent protein kinase SK5 OS=Glycine max PE=1 SV=1
BnaC09G0061400ZS	C09_4002812, C09_4003568, C09_4003586, C09_4003616, C09_4003622, C09_4003667, C09_4003681, C09_4003872, C09_4003893, C09_4004005, C09_4004020, C09_4004023, C09_4004321, C09_4004465, C09_4004737, C09_4005025, C09_4005269, C09_4005414, C09_4005584, C09_4005643, C09_4005711, C09_4005752, C09_4005755, C09_4005776, C09_4005779, C09_4005872, C09_4005962, C09_4005987, C09_4005993, C09_4006051, C09_40061…	Cleft lip and palate transmembrane protein 1 homolog OS=Danio rerio GN=clptm1 PE=2 SV=1
BnaC09G0061500ZS	C09_4003568, C09_4003586, C09_4003616, C09_4003622, C09_4003667, C09_4003681, C09_4003872, C09_4003893, C09_4004005, C09_4004020, C09_4004023, C09_4004321, C09_4004465, C09_4004737, C09_4005025, C09_4005269, C09_4005414, C09_4005584, C09_4005643, C09_4005711, C09_4005752, C09_4005755, C09_4005776, C09_4005779, C09_4005872, C09_4005962, C09_4005987, C09_4005993, C09_4006051, C09_4006133, C09_40063…	Vesicle transport protein SFT2B OS=Mus musculus GN=Sft2d2 PE=1 SV=1
BnaC09G0061600ZS	C09_4007615, C09_4007748, C09_4008243, C09_4008839, C09_4008968, C09_4009139, C09_4009359, C09_4009583, C09_4009664, C09_4009673, C09_4010554, C09_4010620, C09_4010746, C09_4010779, C09_4010788, C09_4010922, C09_4010925, C09_4010979, C09_4011023, C09_4011517, C09_4011581, C09_4011594, C09_4011609, C09_4011625, C09_4011628, C09_4011648, C09_4011688, C09_4011966, C09_4011996, C09_4012078, C09_40122…	26S proteasome non-ATPase regulatory subunit 14 homolog OS=Arabidopsis thaliana GN=RPN11 PE=1 SV=1
BnaC09G0061700ZS	C09_4010554, C09_4010620, C09_4010746, C09_4010779, C09_4010788, C09_4010922, C09_4010925, C09_4010979, C09_4011023, C09_4011517, C09_4011581, C09_4011594, C09_4011609, C09_4011625, C09_4011628, C09_4011648, C09_4011688, C09_4011966, C09_4011996, C09_4012078, C09_4012202, C09_4012207, C09_4012239, C09_4012893, C09_4013854, C09_4013891, C09_4013945, C09_4013960, C09_4014031, C09_4014039	50S ribosomal protein L24 OS=Rhodospirillum centenum (strain ATCC 51521 / SW) GN=rplX PE=3 SV=1
BnaC09G0061800ZS	C09_4012893, C09_4013854, C09_4013891, C09_4013945, C09_4013960, C09_4014031, C09_4014039, C09_4015481, C09_4015522, C09_4015541, C09_4015567, C09_4015579, C09_4015592, C09_4015651, C09_4015734, C09_4015786, C09_4015843, C09_4015907, C09_4016038, C09_4016047, C09_4016282, C09_4016452, C09_4016560, C09_4016695, C09_4016870, C09_4016972, C09_4016978, C09_4016986, C09_4017000, C09_4017022, C09_40170…	Probable carboxylesterase 18 OS=Arabidopsis thaliana GN=CXE18 PE=1 SV=1
BnaC09G0061900ZS	C09_4018965, C09_4019073, C09_4019110, C09_4019118, C09_4019132, C09_4019164, C09_4019190, C09_4019279, C09_4019293, C09_4019641, C09_4019656, C09_4019901, C09_4019913, C09_4020005, C09_4020380, C09_4020718, C09_4021002, C09_4021386, C09_4021451, C09_4021452, C09_4021552, C09_4021568, C09_4021799, C09_4021961, C09_4021966, C09_4021984, C09_4022016, C09_4022017, C09_4022036, C09_4022060, C09_40220…	--
BnaC09G0062000ZS	C09_4024793, C09_4024856, C09_4024925, C09_4025002, C09_4025060, C09_4025142, C09_4025186, C09_4025195, C09_4025222, C09_4025256, C09_4025266, C09_4025268, C09_4025279, C09_4025294, C09_4025300, C09_4025312, C09_4025649, C09_4025674, C09_4025686, C09_4025738, C09_4025868, C09_4025924, C09_4025932, C09_4026031, C09_4026058, C09_4026092, C09_4026186, C09_4026281, C09_4026309, C09_4026377, C09_40276…	Katanin p80 WD40 repeat-containing subunit B1 homolog OS=Arabidopsis thaliana GN=At5g23430 PE=2 SV=3
BnaC09G0063100ZS	C09_4110008, C09_4110089, C09_4110106, C09_4110153, C09_4110182, C09_4110235	Protein TRANSPARENT TESTA 16 OS=Arabidopsis thaliana GN=TT16 PE=1 SV=1
BnaC09G0063200ZS	C09_4116659, C09_4116665, C09_4116687, C09_4116783, C09_4117036, C09_4117098, C09_4117112, C09_4117311, C09_4117345, C09_4117346, C09_4117539, C09_4117704, C09_4117846, C09_4117891, C09_4117955, C09_4117996, C09_4118026, C09_4118083, C09_4118200, C09_4118216, C09_4118324, C09_4118380, C09_4118416, C09_4118424, C09_4118429, C09_4118434, C09_4118459, C09_4118468, C09_4118521, C09_4118657, C09_41188…	Photosystem II stability/assembly factor HCF136, chloroplastic OS=Arabidopsis thaliana GN=HCF136 PE=1 SV=1
BnaC09G0063300ZS	C09_4123521, C09_4123681, C09_4123682, C09_4123772, C09_4123792, C09_4123800, C09_4123913, C09_4123917, C09_4123991, C09_4123993, C09_4124003, C09_4124035, C09_4124106, C09_4124148, C09_4124218, C09_4124448, C09_4124502, C09_4124521, C09_4124549, C09_4124657, C09_4124781, C09_4124835, C09_4124975, C09_4124979, C09_4125061, C09_4125133, C09_4125148, C09_4125308, C09_4125345	Photosystem II stability/assembly factor HCF136, chloroplastic OS=Arabidopsis thaliana GN=HCF136 PE=1 SV=1
BnaC09G0063400ZS	C09_4128579, C09_4128626, C09_4130110, C09_4130453, C09_4130508, C09_4130530, C09_4130535, C09_4130542, C09_4130553, C09_4130572, C09_4130590, C09_4130655, C09_4130814, C09_4130828, C09_4130922, C09_4130975, C09_4130977, C09_4130991, C09_4130993, C09_4131001, C09_4131612, C09_4131955, C09_4132015	Protein MIZU-KUSSEI 1 OS=Arabidopsis thaliana GN=MIZ1 PE=1 SV=1
BnaC09G0063500ZS	C09_4134977, C09_4135081, C09_4135116, C09_4135151, C09_4135281, C09_4135452, C09_4135503, C09_4136254, C09_4137095, C09_4137110, C09_4137118, C09_4137150, C09_4137166, C09_4137204, C09_4137238, C09_4137521, C09_4137629, C09_4137685, C09_4137713, C09_4137939, C09_4138262	Protein Dr1 homolog OS=Arabidopsis thaliana GN=DR1 PE=2 SV=1
BnaC09G0063600ZS	C09_4133096, C09_4133162, C09_4133182, C09_4133197, C09_4133230, C09_4133232, C09_4133349, C09_4133370, C09_4133404, C09_4133424, C09_4133436, C09_4133440, C09_4133539, C09_4133608, C09_4133857, C09_4133885, C09_4133889, C09_4134977, C09_4135081, C09_4135116, C09_4135151, C09_4135281, C09_4135452, C09_4135503, C09_4136254, C09_4137095, C09_4137110, C09_4137118, C09_4137150, C09_4137166, C09_41372…	G patch domain-containing protein TGH OS=Arabidopsis thaliana GN=TGH PE=2 SV=1
BnaC09G0063700ZS	C09_4140901, C09_4141308, C09_4141913, C09_4142272, C09_4142319, C09_4142357, C09_4142418, C09_4142419, C09_4142439, C09_4142503, C09_4142621, C09_4143110, C09_4143685, C09_4144358	Thymidine kinase OS=Oryza sativa subsp. japonica GN=TK PE=2 SV=2
BnaC09G0063800ZS	C09_4141913, C09_4142272, C09_4142319, C09_4142357, C09_4142418, C09_4142419, C09_4142439, C09_4142503, C09_4142621, C09_4143110, C09_4143685, C09_4144358, C09_4146212	Basic leucine zipper 43 OS=Arabidopsis thaliana GN=BZIP43 PE=1 SV=1
BnaC09G0063900ZS	C09_4149170	Dof zinc finger protein DOF5.4 OS=Arabidopsis thaliana GN=DOF5.4 PE=2 SV=2
BnaC09G0064000ZS	C09_4157962, C09_4158037, C09_4158076, C09_4158196	Protein BREAKING OF ASYMMETRY IN THE STOMATAL LINEAGE OS=Arabidopsis thaliana GN=BASL PE=2 SV=1
BnaC09G0064200ZS	C09_4183509, C09_4186781, C09_4186887, C09_4186940, C09_4187087, C09_4187103, C09_4188028, C09_4188042, C09_4188210, C09_4188502, C09_4188983, C09_4188997	--
BnaC09G0064300ZS	C09_4186781, C09_4186887, C09_4186940, C09_4187087, C09_4187103, C09_4188028, C09_4188042, C09_4188210, C09_4188502, C09_4188983, C09_4188997, C09_4189038, C09_4189100, C09_4189117, C09_4189261, C09_4189479, C09_4189483, C09_4189492, C09_4189510, C09_4189521, C09_4189522, C09_4189535, C09_4189699, C09_4189700, C09_4189728, C09_4189747, C09_4189778, C09_4189859, C09_4189916	G-type lectin S-receptor-like serine/threonine-protein kinase At1g34300 OS=Arabidopsis thaliana GN=At1g34300 PE=2 SV=1
BnaC09G0064400ZS	C09_4186781, C09_4186887, C09_4186940, C09_4187087, C09_4187103, C09_4188028, C09_4188042, C09_4188210, C09_4188502, C09_4188983, C09_4188997, C09_4189038, C09_4189100, C09_4189117, C09_4189261, C09_4189479, C09_4189483, C09_4189492, C09_4189510, C09_4189521, C09_4189522, C09_4189535, C09_4189699, C09_4189700, C09_4189728, C09_4189747, C09_4189778, C09_4189859, C09_4189916, C09_4190012, C09_41900…	--
BnaC09G0064500ZS	C09_4194455, C09_4194614, C09_4194802, C09_4195602, C09_4195779, C09_4196114, C09_4196147, C09_4196194, C09_4197211, C09_4197269, C09_4197319, C09_4197356, C09_4197418, C09_4197463, C09_4197760, C09_4197886, C09_4198018, C09_4198198	Floral homeotic protein APETALA 1 OS=Brassica rapa subsp. pekinensis GN=AP1 PE=3 SV=1
BnaC09G0064600ZS	C09_4207048, C09_4207062, C09_4207072, C09_4207130, C09_4207148, C09_4207208, C09_4207239, C09_4207256, C09_4207289, C09_4207297, C09_4207300, C09_4207314, C09_4207343, C09_4207383, C09_4207392, C09_4207408, C09_4207428, C09_4207473, C09_4207583, C09_4208079, C09_4208187, C09_4208624, C09_4208699, C09_4208702, C09_4208735, C09_4208883, C09_4209167, C09_4209540, C09_4209731, C09_4209801, C09_42098…	Protein COBRA OS=Arabidopsis thaliana GN=COB PE=2 SV=1
BnaC09G0064700ZS	C09_4214728, C09_4214749, C09_4214761, C09_4215114, C09_4215120, C09_4215132, C09_4215327, C09_4215527, C09_4215696, C09_4215697, C09_4215971, C09_4215972, C09_4216015, C09_4216017, C09_4216032, C09_4216096, C09_4216107, C09_4216129, C09_4216375, C09_4216382, C09_4216458, C09_4216539, C09_4216702, C09_4216717, C09_4216753, C09_4216783, C09_4216786, C09_4216793, C09_4216960, C09_4216997, C09_42170…	COBRA-like protein 5 OS=Arabidopsis thaliana GN=COBL5 PE=2 SV=1
BnaC09G0064800ZS	C09_4217359, C09_4217364, C09_4217477, C09_4217483, C09_4217524, C09_4217576, C09_4217665, C09_4217759, C09_4217812, C09_4217854, C09_4217863, C09_4218016, C09_4218115, C09_4218138, C09_4218157, C09_4218183, C09_4218320, C09_4218379, C09_4218448, C09_4218454, C09_4218476, C09_4218489, C09_4218592, C09_4218765, C09_4218792, C09_4218849, C09_4218859, C09_4218864, C09_4218875, C09_4218941, C09_42190…	Putative G3BP-like protein OS=Schizosaccharomyces pombe (strain 972 / ATCC 24843) GN=nxt3 PE=1 SV=1
BnaC09G0064900ZS	C09_4222940, C09_4223072, C09_4224723, C09_4226089, C09_4226116, C09_4226190, C09_4226199, C09_4226258, C09_4226329, C09_4226355, C09_4226640, C09_4226656, C09_4226696, C09_4226728, C09_4226763, C09_4227531, C09_4227852, C09_4227933, C09_4228022, C09_4228062, C09_4228219, C09_4228250, C09_4228357, C09_4228534, C09_4228567, C09_4228593, C09_4228600, C09_4228674, C09_4228692, C09_4228753, C09_42290…	Replication protein A 70 kDa DNA-binding subunit D OS=Arabidopsis thaliana GN=RPA1D PE=2 SV=1
BnaC09G0065000ZS	C09_4224723, C09_4226089, C09_4226116, C09_4226190, C09_4226199, C09_4226258, C09_4226329, C09_4226355, C09_4226640, C09_4226656, C09_4226696, C09_4226728, C09_4226763, C09_4227531, C09_4227852, C09_4227933, C09_4228022, C09_4228062, C09_4228219, C09_4228250, C09_4228357, C09_4228534, C09_4228567, C09_4228593, C09_4228600, C09_4228674, C09_4228692	Glycine-rich RNA-binding protein 3, mitochondrial OS=Arabidopsis thaliana GN=RBG3 PE=2 SV=1
BnaC09G0065100ZS	C09_4228219, C09_4228250, C09_4228357, C09_4228534, C09_4228567, C09_4228593, C09_4228600, C09_4228674, C09_4228692, C09_4228753, C09_4229062, C09_4229244, C09_4229254, C09_4229320, C09_4229347, C09_4229491, C09_4229708, C09_4230552, C09_4230573, C09_4230628, C09_4230658, C09_4230758, C09_4230770, C09_4230888, C09_4231193, C09_4231810, C09_4231842, C09_4231902, C09_4231976, C09_4231998, C09_42320…	Histone deacetylase 5 OS=Arabidopsis thaliana GN=HDA5 PE=1 SV=1
BnaC09G0065200ZS	C09_4233844, C09_4233887, C09_4233951, C09_4233953, C09_4233978, C09_4233986, C09_4234069, C09_4234106, C09_4234365, C09_4234606, C09_4234654, C09_4234693, C09_4234755, C09_4234870, C09_4234933, C09_4235043, C09_4235086, C09_4235117, C09_4235173, C09_4235238, C09_4235361, C09_4235368, C09_4235452, C09_4235642, C09_4236090, C09_4236856, C09_4236866, C09_4236872, C09_4236929, C09_4237024, C09_42377…	Histone deacetylase 5 OS=Arabidopsis thaliana GN=HDA5 PE=1 SV=1
BnaC09G0065300ZS	C09_4244737, C09_4244794, C09_4245363, C09_4245428, C09_4245574, C09_4245816, C09_4246106, C09_4246282, C09_4246469, C09_4246579, C09_4246607, C09_4247782, C09_4248259, C09_4248280, C09_4248390, C09_4248604, C09_4248642, C09_4248671, C09_4248704, C09_4249745, C09_4249752	PLASMODESMATA CALLOSE-BINDING PROTEIN 1 OS=Arabidopsis thaliana GN=PDCB1 PE=1 SV=1
BnaC09G0065400ZS	C09_4247782, C09_4248259, C09_4248280, C09_4248390, C09_4248604, C09_4248642, C09_4248671, C09_4248704, C09_4249745, C09_4249752, C09_4249762, C09_4249985, C09_4252046, C09_4252139, C09_4252494, C09_4252498, C09_4253216, C09_4253271	Protein LEO1 homolog OS=Arabidopsis thaliana GN=VIP4 PE=1 SV=1
BnaC09G0065500ZS	C09_4248259, C09_4248280, C09_4248390, C09_4248604, C09_4248642, C09_4248671, C09_4248704, C09_4249745, C09_4249752, C09_4249762, C09_4249985, C09_4252046, C09_4252139, C09_4252494, C09_4252498	40S ribosomal protein S19-3 OS=Arabidopsis thaliana GN=RPS19C PE=2 SV=1
BnaC09G0065600ZS	C09_4267475, C09_4270820	Ankyrin-2 OS=Homo sapiens GN=ANK2 PE=1 SV=4
BnaC09G0065700ZS	C09_4270820, C09_4271009, C09_4271042, C09_4271065, C09_4271088, C09_4271090, C09_4271098, C09_4271164, C09_4271223, C09_4271283, C09_4271319, C09_4271338, C09_4271725, C09_4271745, C09_4271756, C09_4271768, C09_4271776, C09_4271795, C09_4271818, C09_4272064, C09_4272068, C09_4272173, C09_4272213, C09_4272214, C09_4272223, C09_4272254, C09_4272256, C09_4272287	--
BnaC09G0065800ZS	C09_4276395, C09_4276424, C09_4276611, C09_4276660, C09_4277670, C09_4277994, C09_4278583, C09_4278659, C09_4278743, C09_4279011, C09_4279079, C09_4279264, C09_4279287, C09_4279696, C09_4279784, C09_4279809, C09_4279950, C09_4280143, C09_4280654, C09_4280729, C09_4280891, C09_4281330, C09_4281662, C09_4281670, C09_4281702	Protein AATF OS=Mus musculus GN=Aatf PE=1 SV=1
BnaC09G0065900ZS	C09_4279696, C09_4279784, C09_4279809, C09_4279950, C09_4280143, C09_4280654, C09_4280729, C09_4280891, C09_4281330, C09_4281662, C09_4281670, C09_4281702, C09_4282994, C09_4283488, C09_4283758	--
BnaC09G0066000ZS	C09_4285071, C09_4285113, C09_4285187, C09_4285199, C09_4285202, C09_4285214, C09_4285220, C09_4285275, C09_4285277, C09_4285339, C09_4285342, C09_4285370, C09_4285425, C09_4286076, C09_4286257, C09_4286353, C09_4286490, C09_4286508, C09_4286545, C09_4286669, C09_4286671, C09_4287514, C09_4287692, C09_4287693, C09_4288041, C09_4288047, C09_4288206, C09_4288227, C09_4288267, C09_4288317, C09_42887…	--
BnaC09G0066100ZS	C09_4290972, C09_4291007, C09_4291251, C09_4291346, C09_4291587, C09_4291592, C09_4291667, C09_4291676, C09_4291693, C09_4291716, C09_4291718, C09_4291756, C09_4291789, C09_4291795, C09_4291804, C09_4291831, C09_4291835, C09_4291844, C09_4291936, C09_4291954, C09_4291963, C09_4293037, C09_4293569, C09_4293578, C09_4293617, C09_4293634, C09_4293691, C09_4293720, C09_4293792, C09_4293960, C09_42939…	Two-component response regulator-like APRR1 OS=Arabidopsis thaliana GN=APRR1 PE=1 SV=1
BnaC09G0066200ZS	C09_4296893, C09_4296899, C09_4296907, C09_4296918, C09_4296926, C09_4296956, C09_4296979, C09_4296986, C09_4297019, C09_4297030, C09_4297052, C09_4297053, C09_4297069, C09_4297160, C09_4297356, C09_4297460, C09_4297514, C09_4297582, C09_4297596, C09_4297761, C09_4297800, C09_4297898, C09_4298129, C09_4298196, C09_4298437, C09_4298573, C09_4298632, C09_4298959, C09_4298971, C09_4299230, C09_42992…	Protein NEN2 OS=Arabidopsis thaliana GN=NEN2 PE=2 SV=1
BnaC09G0066300ZS	C09_4300508, C09_4300560, C09_4300591, C09_4300690, C09_4301050, C09_4301146, C09_4301157, C09_4301165, C09_4301224, C09_4301234, C09_4301305, C09_4301460, C09_4301461, C09_4301502, C09_4301507, C09_4301516, C09_4301520, C09_4301562, C09_4301602, C09_4301785, C09_4301901, C09_4301909, C09_4301920, C09_4301930, C09_4301939, C09_4301971, C09_4302017, C09_4302115, C09_4302175, C09_4302205, C09_43022…	--
BnaC09G0066400ZS	C09_4305347, C09_4305375, C09_4305379, C09_4305428, C09_4305528, C09_4305757, C09_4305832, C09_4305838, C09_4305906, C09_4306075, C09_4306233, C09_4306262, C09_4306345, C09_4306367, C09_4306418, C09_4306447, C09_4306462, C09_4306499, C09_4306542, C09_4306576, C09_4306609, C09_4306633, C09_4306713, C09_4306734, C09_4306738, C09_4306776, C09_4306796, C09_4306832, C09_4306975, C09_4307004, C09_43070…	--
BnaC09G0066440ZS	C09_4310027, C09_4310340, C09_4310506, C09_4310657, C09_4310761, C09_4311091, C09_4311152, C09_4311161, C09_4311188, C09_4311705, C09_4311708, C09_4311747, C09_4311753, C09_4311936, C09_4311958, C09_4312129, C09_4312151, C09_4312161, C09_4312178, C09_4312285, C09_4312290, C09_4312296, C09_4312326, C09_4312350, C09_4312439, C09_4312442, C09_4312496, C09_4312518, C09_4313588, C09_4313630, C09_43136…	--
BnaC09G0066480ZS	C09_4310657, C09_4310761, C09_4311091, C09_4311152, C09_4311161, C09_4311188, C09_4311705, C09_4311708, C09_4311747, C09_4311753, C09_4311936, C09_4311958, C09_4312129, C09_4312151, C09_4312161, C09_4312178, C09_4312285, C09_4312290, C09_4312296, C09_4312326, C09_4312350, C09_4312439, C09_4312442, C09_4312496, C09_4312518, C09_4313588, C09_4313630, C09_4313662, C09_4313832, C09_4313969, C09_43140…	--
BnaC09G0066500ZS	C09_4310027, C09_4310340, C09_4310506, C09_4310657, C09_4310761, C09_4311091, C09_4311152, C09_4311161, C09_4311188, C09_4311705, C09_4311708, C09_4311747, C09_4311753, C09_4311936, C09_4311958, C09_4312129, C09_4312151, C09_4312161, C09_4312178, C09_4312285, C09_4312290, C09_4312296, C09_4312326, C09_4312350, C09_4312439, C09_4312442, C09_4312496, C09_4312518, C09_4313588, C09_4313630, C09_43136…	myb domain protein 28 (MYB28); CONTAINS InterPro DOMAIN/s SANT, DNA binding (InterPro IPR001005), Homeodomain like (InterPro IPR009057), Myb, DNA binding (InterPro IPR014778), HTH transcriptional regulator, Myb type, DNA binding (InterPro IPR017930), Homeodomain related (InterPro IPR012287), Myb transcription factor (InterPro IPR015495); BEST Arabidopsis thaliana protein match is myb domain prote…
BnaC09G0066600ZS	C09_4314491, C09_4314562, C09_4314569, C09_4315230, C09_4315305, C09_4315329, C09_4315365, C09_4315402, C09_4315405, C09_4315443, C09_4315444, C09_4315475, C09_4315485, C09_4315495, C09_4315501, C09_4315507, C09_4315542, C09_4315570, C09_4315601, C09_4315606, C09_4315617, C09_4315680, C09_4315696, C09_4315731, C09_4315761, C09_4315766, C09_4315800, C09_4316209, C09_4316211, C09_4316304, C09_43164…	--
BnaC09G0066700ZS	C09_4337099, C09_4337108, C09_4337109, C09_4337185, C09_4337281, C09_4337283, C09_4337375, C09_4337549, C09_4337914, C09_4337987, C09_4338026, C09_4338061, C09_4338075, C09_4338078, C09_4338119, C09_4338173, C09_4338222, C09_4338286, C09_4338343, C09_4338457, C09_4338473, C09_4338947, C09_4340914, C09_4340959, C09_4341102, C09_4341132, C09_4341147, C09_4341160, C09_4341177, C09_4341201, C09_43412…	Terpenoid synthase 25 OS=Arabidopsis thaliana GN=TPS25 PE=2 SV=2
BnaC09G0066800ZS	C09_4341102, C09_4341132, C09_4341147, C09_4341160, C09_4341177, C09_4341201, C09_4341205, C09_4341215, C09_4341239, C09_4341302, C09_4341913, C09_4341916, C09_4342316, C09_4342335, C09_4342390, C09_4342395, C09_4342411, C09_4342423, C09_4342435, C09_4342440, C09_4342455, C09_4343444, C09_4343647, C09_4343655, C09_4345647	Quinone oxidoreductase 1 OS=Escherichia coli (strain K12) GN=qorA PE=1 SV=1
BnaC09G0066900ZS	C09_4350668, C09_4350674, C09_4350715, C09_4350816, C09_4351303, C09_4351703, C09_4352466, C09_4353090	Uncharacterized Rho GTPase-activating protein At5g61530 OS=Arabidopsis thaliana GN=At5g61530 PE=1 SV=2
BnaC09G0067000ZS	C09_4360963, C09_4361895, C09_4361924, C09_4362569, C09_4362704, C09_4363712, C09_4363761, C09_4363819, C09_4364224, C09_4364254, C09_4364785, C09_4364979, C09_4365081, C09_4365361, C09_4365595, C09_4365607, C09_4365637, C09_4365748, C09_4365920, C09_4366009, C09_4366344, C09_4366345	U-box domain-containing protein 52 OS=Arabidopsis thaliana GN=PUB52 PE=2 SV=1
BnaC09G0067100ZS	C09_4368160, C09_4368261, C09_4368749, C09_4368945, C09_4369121, C09_4369122, C09_4369171, C09_4369227, C09_4369244, C09_4369253, C09_4369255, C09_4369312, C09_4369384, C09_4369396, C09_4369414, C09_4369485, C09_4369516, C09_4369576, C09_4369601, C09_4369603, C09_4369782, C09_4369825, C09_4369884, C09_4369929, C09_4369932, C09_4370007, C09_4370029, C09_4370064, C09_4371152, C09_4374582, C09_43745…	U-box domain-containing protein 52 OS=Arabidopsis thaliana GN=PUB52 PE=2 SV=1
BnaC09G0067200ZS	C09_4374884, C09_4376660, C09_4376748, C09_4377831, C09_4377853, C09_4377953	Ethylene-responsive transcription factor ERF107 OS=Arabidopsis thaliana GN=ERF107 PE=2 SV=1
BnaC09G0067300ZS	C09_4393139, C09_4393153, C09_4393187, C09_4393448, C09_4393486, C09_4393489, C09_4393582, C09_4393661, C09_4393664, C09_4393696, C09_4393734, C09_4395947, C09_4396094, C09_4396104, C09_4396142, C09_4396208, C09_4396239, C09_4396243, C09_4396285, C09_4396300	--
BnaC09G0067400ZS	C09_4398540, C09_4398620, C09_4398691	Splicing factor 3B subunit 3 OS=Mus musculus GN=Sf3b3 PE=2 SV=1
BnaC09G0067500ZS	C09_4398540, C09_4398620, C09_4398691	--
BnaC09G0071300ZS	C09_4641065, C09_4641133, C09_4641213, C09_4641272, C09_4641300, C09_4641343	Transportin-3 OS=Mus musculus GN=Tnpo3 PE=1 SV=1
BnaC09G0071400ZS	C09_4641065, C09_4641133, C09_4641213, C09_4641272, C09_4641300, C09_4641343, C09_4641401, C09_4641403, C09_4641909, C09_4642855, C09_4643241, C09_4643307, C09_4643318, C09_4643324, C09_4643349, C09_4643354, C09_4643401, C09_4644399	--
BnaC09G0071500ZS	C09_4642855, C09_4643241, C09_4643307, C09_4643318, C09_4643324, C09_4643349, C09_4643354, C09_4643401, C09_4644399	Probable beta-1,3-galactosyltransferase 19 OS=Arabidopsis thaliana GN=B3GALT19 PE=2 SV=2
BnaC09G0071600ZS	C09_4648947, C09_4648957, C09_4649001, C09_4649082, C09_4649101, C09_4649146, C09_4649228, C09_4649325, C09_4649341, C09_4649346, C09_4649361, C09_4649398, C09_4649419, C09_4649420, C09_4649440, C09_4649447, C09_4649452, C09_4649503, C09_4649514, C09_4649551, C09_4649580, C09_4649588, C09_4649616, C09_4649657, C09_4649678, C09_4649679, C09_4649760, C09_4649803, C09_4649816, C09_4649877, C09_46498…	Biotin--protein ligase 1, chloroplastic OS=Arabidopsis thaliana GN=HCS1 PE=1 SV=2
BnaC09G0071700ZS	C09_4654022	Putative F-box protein At5g62660 OS=Arabidopsis thaliana GN=At5g62660 PE=3 SV=1
BnaC09G0071800ZS	C09_4668498, C09_4668504, C09_4668509	--
BnaC09G0071900ZS	C09_4668498, C09_4668504, C09_4668509	--
BnaC09G0072000ZS	C09_4668498, C09_4668504, C09_4668509	--
BnaC09G0072100ZS	C09_4689257	WRKY transcription factor 18 OS=Arabidopsis thaliana GN=WRKY18 PE=1 SV=2
BnaC09G0072200ZS	C09_4689257, C09_4691134, C09_4691179, C09_4691784, C09_4691943, C09_4691950, C09_4692830	--
BnaC09G0072300ZS	C09_4691784, C09_4691943, C09_4691950, C09_4692830, C09_4693012, C09_4693020, C09_4694493, C09_4694827	--
BnaC09G0072350ZS	C09_4693012, C09_4693020, C09_4694493, C09_4694827, C09_4695327, C09_4695658, C09_4696250, C09_4696680, C09_4696704, C09_4696728, C09_4698733	--
BnaC09G0072400ZS	C09_4711505, C09_4711541, C09_4711797, C09_4711816, C09_4711836, C09_4712337, C09_4712450, C09_4712484, C09_4712514, C09_4712613, C09_4712693, C09_4712808, C09_4712822, C09_4712859, C09_4712864, C09_4712957, C09_4712984, C09_4712987, C09_4713128, C09_4713809, C09_4713852, C09_4713998, C09_4714889, C09_4714894, C09_4715641, C09_4715804, C09_4715813, C09_4715943, C09_4715952, C09_4715982, C09_47159…	LRR receptor-like serine/threonine-protein kinase FEI 1 OS=Arabidopsis thaliana GN=FEI1 PE=1 SV=1
BnaC09G0072500ZS	C09_4715641, C09_4715804, C09_4715813, C09_4715943, C09_4715952, C09_4715982, C09_4715996, C09_4716000, C09_4716060, C09_4716069, C09_4716081, C09_4716082, C09_4716126, C09_4716162, C09_4716229, C09_4717502, C09_4718123, C09_4718222, C09_4718491, C09_4719117, C09_4719127, C09_4719151, C09_4719246	--
BnaC09G0072600ZS	C09_4722052, C09_4722181, C09_4722657, C09_4723609, C09_4724764, C09_4724874, C09_4724886, C09_4724911, C09_4724950, C09_4724966, C09_4724979	--
BnaC09G0072700ZS	C09_4723609, C09_4724764, C09_4724874, C09_4724886, C09_4724911, C09_4724950, C09_4724966, C09_4724979, C09_4725070, C09_4729355, C09_4730247, C09_4733690, C09_4733740, C09_4733759, C09_4733761, C09_4733814, C09_4733828, C09_4733849, C09_4734011, C09_4734034, C09_4734087, C09_4734176, C09_4734190, C09_4734256, C09_4734259, C09_4734304, C09_4734334, C09_4734343, C09_4734401, C09_4734494, C09_47345…	--
BnaC09G0072800ZS	C09_4743108, C09_4743238, C09_4743305, C09_4743354, C09_4743483, C09_4743508, C09_4743510, C09_4743552, C09_4743588, C09_4743697, C09_4743732, C09_4743736, C09_4743891, C09_4744570, C09_4744903, C09_4744908, C09_4744980, C09_4745012, C09_4745022, C09_4745041, C09_4745077, C09_4745110, C09_4745179, C09_4745516, C09_4745615, C09_4745633, C09_4745644, C09_4745666, C09_4745690, C09_4745691, C09_47457…	--
BnaC09G0072900ZS	C09_4748114, C09_4748166, C09_4748174, C09_4748209, C09_4748218, C09_4748233, C09_4748336, C09_4748459, C09_4748640, C09_4748673, C09_4748755, C09_4748758, C09_4749130, C09_4749142, C09_4749173, C09_4749309, C09_4749372, C09_4749466, C09_4749691, C09_4749726, C09_4749877, C09_4750223, C09_4750260, C09_4750270, C09_4750316, C09_4750368, C09_4750469, C09_4750546, C09_4751134, C09_4751399, C09_47517…	1-deoxy-D-xylulose 5-phosphate reductoisomerase, chloroplastic OS=Arabidopsis thaliana GN=DXR PE=2 SV=2
BnaC09G0073000ZS	C09_4751798, C09_4751801, C09_4752103, C09_4752106, C09_4752123, C09_4752132, C09_4752134, C09_4752313, C09_4752571, C09_4752621, C09_4752655, C09_4752720, C09_4752766, C09_4752801, C09_4752928, C09_4752961, C09_4752992, C09_4753035, C09_4753052, C09_4753382, C09_4754587, C09_4754707, C09_4754710, C09_4754752, C09_4754788, C09_4754932, C09_4754933, C09_4755055, C09_4755060, C09_4755087, C09_47552…	Peroxisomal membrane protein PEX14 OS=Arabidopsis thaliana GN=PEX14 PE=1 SV=2
BnaC09G0073100ZS	C09_4763059, C09_4763542, C09_4763670, C09_4763768, C09_4763916, C09_4763988, C09_4764011, C09_4764219, C09_4764417, C09_4764531, C09_4764599, C09_4764611, C09_4764621, C09_4764780, C09_4765161, C09_4765172, C09_4765228, C09_4765528, C09_4765531, C09_4765546, C09_4765547, C09_4765634, C09_4765675, C09_4765724, C09_4765914, C09_4765945, C09_4765977, C09_4766001, C09_4766004, C09_4766149, C09_47661…	--
BnaC09G0073200ZS	C09_4764417, C09_4764531, C09_4764599, C09_4764611, C09_4764621, C09_4764780, C09_4765161, C09_4765172, C09_4765228, C09_4765528, C09_4765531, C09_4765546, C09_4765547, C09_4765634, C09_4765675, C09_4765724, C09_4765914, C09_4765945, C09_4765977, C09_4766001, C09_4766004, C09_4766149, C09_4766192, C09_4766241, C09_4766316, C09_4766359, C09_4766398, C09_4766478, C09_4766550, C09_4766590, C09_47666…	Rac-like GTP-binding protein ARAC10 OS=Arabidopsis thaliana GN=ARAC10 PE=1 SV=1
BnaC09G0073300ZS	C09_4768831, C09_4769196, C09_4769656, C09_4769870, C09_4770431, C09_4771891, C09_4771961, C09_4772005, C09_4772161, C09_4773888, C09_4773891, C09_4773999, C09_4774037, C09_4774168, C09_4774228, C09_4774293, C09_4774458, C09_4774544, C09_4774555, C09_4774562, C09_4774723, C09_4774845, C09_4774871, C09_4774888, C09_4774971, C09_4774972, C09_4775041, C09_4775188, C09_4775220, C09_4775237, C09_47752…	--
BnaC09G0073400ZS	C09_4790729, C09_4790900, C09_4791184, C09_4791298, C09_4791303, C09_4791378, C09_4791415, C09_4791470, C09_4791510, C09_4791533, C09_4791585, C09_4791623, C09_4791673, C09_4791803, C09_4791813, C09_4791860, C09_4791950, C09_4792001, C09_4792040, C09_4792072, C09_4792091, C09_4792107, C09_4792741, C09_4792886, C09_4792924, C09_4792966, C09_4793185, C09_4793274, C09_4793421, C09_4793593, C09_47938…	Nucleobase-ascorbate transporter 6 OS=Arabidopsis thaliana GN=NAT6 PE=2 SV=2
BnaC09G0073500ZS	C09_4795934, C09_4795980, C09_4796129, C09_4796131, C09_4796158, C09_4796203, C09_4796307, C09_4796334, C09_4796433, C09_4796442, C09_4796551, C09_4796709, C09_4796852, C09_4796862, C09_4797171, C09_4797208, C09_4797286, C09_4797311, C09_4797319, C09_4797366, C09_4797470, C09_4797520, C09_4797538, C09_4797553, C09_4797555, C09_4797602, C09_4797701, C09_4797781, C09_4797823, C09_4797858, C09_47978…	--
BnaC09G0073600ZS	C09_4809172, C09_4809428, C09_4809734, C09_4809740, C09_4810056, C09_4810101, C09_4810885, C09_4810910, C09_4811031, C09_4811128, C09_4811179, C09_4811182, C09_4811235, C09_4811253, C09_4811476, C09_4811561, C09_4811632, C09_4812078, C09_4812108, C09_4812113, C09_4812119, C09_4812171, C09_4812247, C09_4812398, C09_4812460, C09_4812494, C09_4812689, C09_4812757, C09_4812867, C09_4812959, C09_48130…	Putative F-box protein At1g32420 OS=Arabidopsis thaliana GN=At1g32420 PE=3 SV=1
BnaC09G0073700ZS	C09_4809428, C09_4809734, C09_4809740, C09_4810056, C09_4810101, C09_4810885, C09_4810910, C09_4811031, C09_4811128, C09_4811179, C09_4811182, C09_4811235, C09_4811253, C09_4811476, C09_4811561, C09_4811632, C09_4812078, C09_4812108, C09_4812113, C09_4812119, C09_4812171, C09_4812247, C09_4812398, C09_4812460, C09_4812494, C09_4812689, C09_4812757, C09_4812867, C09_4812959, C09_4813025, C09_48130…	Nucleobase-ascorbate transporter 6 OS=Arabidopsis thaliana GN=NAT6 PE=2 SV=2
BnaC09G0073800ZS	C09_4815052, C09_4815103, C09_4815229, C09_4815285, C09_4815307, C09_4815341, C09_4815404, C09_4815774, C09_4815807, C09_4816010, C09_4816100, C09_4816102, C09_4816110, C09_4816125, C09_4816210, C09_4816225, C09_4816254, C09_4816262, C09_4816266, C09_4816294, C09_4816335, C09_4816491, C09_4816533, C09_4816602, C09_4816713, C09_4816797, C09_4816888, C09_4817423, C09_4817474, C09_4817574, C09_48176…	--
BnaC09G0073900ZS	C09_4819175, C09_4819210, C09_4819220, C09_4819341, C09_4819342, C09_4819411, C09_4819783, C09_4822632, C09_4822700	--
BnaC09G0074000ZS	C09_4826179, C09_4826246, C09_4826575, C09_4826630, C09_4826639, C09_4826771, C09_4826875, C09_4826882, C09_4826988, C09_4827010, C09_4827042, C09_4827063, C09_4827065, C09_4827115, C09_4827132, C09_4827221, C09_4827255, C09_4827279, C09_4827289, C09_4827342, C09_4827357, C09_4827416, C09_4827713, C09_4827714, C09_4827740, C09_4828016, C09_4828039, C09_4828045, C09_4828104, C09_4828164, C09_48290…	Putative F-box protein At1g32420 OS=Arabidopsis thaliana GN=At1g32420 PE=3 SV=1
BnaC09G0074100ZS	C09_4831872, C09_4832247, C09_4832293, C09_4832499, C09_4832679, C09_4832854, C09_4833448, C09_4833629, C09_4833753, C09_4833976, C09_4834092, C09_4834177, C09_4834347, C09_4834446, C09_4834740, C09_4834822, C09_4834851, C09_4835082, C09_4835197, C09_4835204, C09_4835288, C09_4835519, C09_4836163	Dof zinc finger protein DOF5.6 OS=Arabidopsis thaliana GN=DOF5.6 PE=2 SV=2
BnaC09G0074200ZS	C09_4836462, C09_4836587, C09_4836779, C09_4836838, C09_4837036, C09_4837358, C09_4837697, C09_4837753, C09_4837806, C09_4837967, C09_4838561, C09_4838575, C09_4838611, C09_4838851, C09_4838868, C09_4838869, C09_4838936, C09_4839210, C09_4839225, C09_4839229, C09_4839308, C09_4840140, C09_4840298, C09_4840317, C09_4840390, C09_4840527, C09_4840912, C09_4841128, C09_4841201	DNA-directed RNA polymerase III subunit RPC9 OS=Cavia porcellus GN=CRCP PE=2 SV=1
BnaC09G0074300ZS	C09_4838936, C09_4839210, C09_4839225, C09_4839229, C09_4839308, C09_4840140, C09_4840298, C09_4840317, C09_4840390, C09_4840527, C09_4840912, C09_4841128, C09_4841201, C09_4841369, C09_4841413, C09_4841452, C09_4841453, C09_4841716, C09_4841744, C09_4841789, C09_4841847, C09_4841919, C09_4841966, C09_4841981, C09_4842099, C09_4842279, C09_4842413, C09_4842428, C09_4842476, C09_4842721, C09_48433…	--
BnaC09G0074400ZS	C09_4852857, C09_4852866, C09_4852909, C09_4853004, C09_4853027, C09_4853040, C09_4853090, C09_4853094, C09_4853126, C09_4853199, C09_4853250, C09_4853264, C09_4853290, C09_4853313, C09_4853379, C09_4853446, C09_4853490, C09_4853537, C09_4853547, C09_4853556, C09_4853566, C09_4853570, C09_4853622, C09_4853656, C09_4854938, C09_4854974, C09_4855015	--
BnaC09G0074500ZS	C09_4865043, C09_4865150, C09_4865165, C09_4865187, C09_4865212, C09_4865224, C09_4865228, C09_4865250, C09_4865268, C09_4865295, C09_4865368, C09_4865375, C09_4865507, C09_4865538, C09_4865563, C09_4865567, C09_4865599, C09_4865611, C09_4865621, C09_4865651, C09_4865657, C09_4865720, C09_4865744, C09_4865745, C09_4865762, C09_4865765, C09_4865780, C09_4865789, C09_4865860, C09_4865962, C09_48660…	--
BnaC09G0074600ZS	C09_4869588, C09_4869746, C09_4869765, C09_4869768, C09_4869998, C09_4870115, C09_4870611, C09_4870661, C09_4871062, C09_4871156, C09_4871270, C09_4871310, C09_4871353, C09_4871380, C09_4871449, C09_4871468, C09_4871786, C09_4871866, C09_4872025, C09_4872075, C09_4872222, C09_4872285, C09_4872320, C09_4872365, C09_4872436, C09_4872566, C09_4872582, C09_4872665, C09_4872720, C09_4872836, C09_48728…	Glutaredoxin-C1 OS=Arabidopsis thaliana GN=GRXC1 PE=2 SV=2
BnaC09G0074700ZS	C09_4871062, C09_4871156, C09_4871270, C09_4871310, C09_4871353, C09_4871380, C09_4871449, C09_4871468, C09_4871786, C09_4871866, C09_4872025, C09_4872075, C09_4872222, C09_4872285, C09_4872320, C09_4872365, C09_4872436, C09_4872566, C09_4872582, C09_4872665, C09_4872720, C09_4872836, C09_4872844, C09_4872892, C09_4872946, C09_4873071, C09_4873141, C09_4873204, C09_4873619, C09_4873661, C09_48736…	Glutaredoxin-C1 OS=Arabidopsis thaliana GN=GRXC1 PE=2 SV=2
BnaC09G0074800ZS	C09_4869746, C09_4869765, C09_4869768, C09_4869998, C09_4870115, C09_4870611, C09_4870661, C09_4871062, C09_4871156, C09_4871270, C09_4871310, C09_4871353, C09_4871380, C09_4871449, C09_4871468, C09_4871786, C09_4871866, C09_4872025, C09_4872075, C09_4872222, C09_4872285, C09_4872320, C09_4872365, C09_4872436, C09_4872566, C09_4872582, C09_4872665, C09_4872720, C09_4872836, C09_4872844, C09_48728…	--
BnaC09G0074900ZS	C09_4873619, C09_4873661, C09_4873699, C09_4873720, C09_4873785, C09_4873788, C09_4873797, C09_4873818, C09_4873843, C09_4873968, C09_4874192, C09_4874204, C09_4874255, C09_4874406, C09_4874762, C09_4874763, C09_4874836, C09_4875101, C09_4875236, C09_4875256, C09_4875259, C09_4875313, C09_4875341, C09_4875409, C09_4875476, C09_4875510, C09_4875535, C09_4875589, C09_4875592, C09_4875599, C09_48756…	--
BnaC09G0075000ZS	C09_4878257, C09_4878262, C09_4878666, C09_4878687, C09_4878770, C09_4879022, C09_4879049, C09_4879066, C09_4879084, C09_4879091, C09_4879229, C09_4879301, C09_4879313, C09_4879323, C09_4879332, C09_4879336, C09_4879395, C09_4879419, C09_4879524, C09_4879573, C09_4879635, C09_4879774, C09_4879811, C09_4879824, C09_4879839, C09_4879904, C09_4879991	Motile sperm domain-containing protein 2 OS=Mus musculus GN=Mospd2 PE=1 SV=2

## Sheet: Table S4
Table S4. Candidate genes identified by selective-sweep analysis for GSL content in leaves.
GeneID	SNP	Function
BnaC01G0265300ZS	C01_21400223, C01_21400334, C01_21400387, C01_21400422, C01_21400423, C01_21400480, C01_21400522, C01_21400549, C01_21400565, C01_21400707, C01_21400936, C01_21401035, C01_21401158, C01_21401252, C01_21401260, C01_21401338, C01_21401434, C01_21401478, C01_21401502, C01_21401533, C01_21401545, C01_21401570, C01_21401862, C01_21401886, C01_21402074, C01_21402129, C01_21402137, C01_21402186, C01_214…	Oxygen-evolving enhancer protein 1-2, chloroplastic OS=Arabidopsis thaliana GN=PSBO2 PE=1 SV=1
BnaC01G0265400ZS	C01_21453456, C01_21453538, C01_21453546, C01_21453577, C01_21453673, C01_21453699, C01_21453724, C01_21453746, C01_21453788, C01_21453842, C01_21454065, C01_21454143, C01_21454151, C01_21454154, C01_21454482, C01_21454483, C01_21454517, C01_21454613, C01_21454659, C01_21454666, C01_21454800, C01_21455045, C01_21455071, C01_21455163, C01_21455280, C01_21455298, C01_21455306, C01_21455359, C01_214…	UDP-glycosyltransferase 72E1 OS=Arabidopsis thaliana GN=UGT72E1 PE=1 SV=1
BnaC01G0265500ZS	C01_21458802, C01_21458817, C01_21459542, C01_21459547, C01_21459630, C01_21459736, C01_21459846, C01_21460004, C01_21460031, C01_21460073, C01_21460155, C01_21460858, C01_21460929, C01_21461084, C01_21461182, C01_21461231, C01_21461237, C01_21461278, C01_21461316, C01_21461376, C01_21461389, C01_21461661, C01_21461805, C01_21461849, C01_21461894, C01_21461911, C01_21461936, C01_21462063, C01_214…	--
BnaC01G0265700ZS	C01_21655158, C01_21655176, C01_21655335, C01_21657112, C01_21657236, C01_21657500, C01_21657501, C01_21657566, C01_21657773, C01_21657818, C01_21658685, C01_21658809	--
BnaC01G0265800ZS	C01_21655158, C01_21655176, C01_21655335, C01_21657112, C01_21657236, C01_21657500, C01_21657501, C01_21657566, C01_21657773, C01_21657818, C01_21658685, C01_21658809, C01_21658937	--
BnaC01G0265900ZS	C01_21672007, C01_21672096, C01_21672136, C01_21672190, C01_21672252, C01_21672256, C01_21672386, C01_21672743, C01_21672874, C01_21673014, C01_21673046, C01_21673378, C01_21673423, C01_21673582, C01_21673615, C01_21673617, C01_21673827, C01_21673853, C01_21673867, C01_21674176, C01_21674263, C01_21674440, C01_21674484, C01_21674498, C01_21674847, C01_21675232, C01_21675255, C01_21675341, C01_216…	--
BnaC01G0266100ZS	C01_21719028, C01_21719033, C01_21719088, C01_21719114, C01_21719385, C01_21719386, C01_21719593, C01_21719606, C01_21719621, C01_21719687, C01_21719722, C01_21719744, C01_21719764, C01_21719773, C01_21719888, C01_21719893, C01_21719933, C01_21720035, C01_21720104, C01_21720133, C01_21720157, C01_21720199, C01_21720299, C01_21720322, C01_21720358, C01_21720391, C01_21720462, C01_21720473, C01_217…	Muscle M-line assembly protein unc-89 OS=Caenorhabditis elegans GN=unc-89 PE=1 SV=3
BnaC01G0266200ZS	C01_21724162, C01_21724188, C01_21724205, C01_21724206, C01_21724219, C01_21724328, C01_21724338, C01_21724389, C01_21724398, C01_21725794, C01_21725863, C01_21725887, C01_21725960, C01_21725973, C01_21725975, C01_21726103, C01_21726163, C01_21726257, C01_21726344, C01_21726640, C01_21726830, C01_21726858, C01_21726901, C01_21726906, C01_21726922, C01_21726934, C01_21727150, C01_21727368, C01_217…	--
BnaC01G0266300ZS	C01_21748660, C01_21748708, C01_21748931, C01_21749055, C01_21749150, C01_21749161, C01_21749170, C01_21749195, C01_21749223, C01_21749484, C01_21749718, C01_21749869, C01_21749906, C01_21749939, C01_21749970, C01_21750033, C01_21750183, C01_21750337, C01_21750719, C01_21750899, C01_21751087, C01_21751089, C01_21751248, C01_21751251, C01_21751527, C01_21751578, C01_21751767, C01_21752419, C01_217…	2,5-dichloro-2,5-cyclohexadiene-1,4-diol dehydrogenase OS=Sphingomonas paucimobilis GN=linX PE=3 SV=1
BnaC01G0266400ZS	C01_21756565, C01_21757559, C01_21758046, C01_21759045, C01_21759653, C01_21759687, C01_21760451, C01_21760529, C01_21761953, C01_21761969	CDPK-related kinase 5 OS=Arabidopsis thaliana GN=CRK5 PE=2 SV=1
BnaC01G0266500ZS	C01_21762426, C01_21762498, C01_21762556, C01_21762560, C01_21762633, C01_21762743, C01_21762879, C01_21762880, C01_21762891, C01_21762911, C01_21762923, C01_21762949, C01_21762952, C01_21762971, C01_21762990, C01_21763010, C01_21763018, C01_21763036, C01_21763070, C01_21763075, C01_21763107, C01_21763148, C01_21763164, C01_21763198, C01_21763228, C01_21763323, C01_21763346, C01_21763353, C01_217…	--
BnaC01G0266600ZS	C01_21769034, C01_21769081, C01_21769169, C01_21769170, C01_21770048, C01_21770061, C01_21770100, C01_21770131, C01_21770134, C01_21770145, C01_21770187, C01_21770222, C01_21770248, C01_21770299, C01_21770418, C01_21770806, C01_21771098, C01_21771226, C01_21771248, C01_21771297, C01_21771805, C01_21771903, C01_21772024, C01_21772053, C01_21772065, C01_21772099, C01_21772142, C01_21772215, C01_217…	Phosphoglycerate mutase-like protein 4 OS=Arabidopsis thaliana GN=At3g50520 PE=2 SV=1
BnaC01G0266700ZS	C01_21771903, C01_21772024, C01_21772053, C01_21772065, C01_21772099, C01_21772142, C01_21772215, C01_21772251, C01_21772298, C01_21772373, C01_21772468, C01_21772492, C01_21772540, C01_21773052, C01_21773077, C01_21773126, C01_21773143, C01_21773147, C01_21773208, C01_21773251, C01_21773322, C01_21773538, C01_21773639, C01_21773755, C01_21773805, C01_21773812, C01_21773846, C01_21773891, C01_217…	LOB domain-containing protein 28 OS=Arabidopsis thaliana GN=LBD28 PE=2 SV=1
BnaC01G0266800ZS	C01_21783725, C01_21784053, C01_21784413, C01_21784598, C01_21784808, C01_21784951, C01_21785005, C01_21785227, C01_21785556, C01_21786536, C01_21786563, C01_21786609, C01_21787047, C01_21787057, C01_21787077, C01_21787109, C01_21787157, C01_21787371, C01_21787639, C01_21787983, C01_21788029, C01_21788152, C01_21788163, C01_21788217	Salicylate/benzoate carboxyl methyltransferase OS=Arabidopsis thaliana GN=BSMT1 PE=1 SV=1
BnaC01G0266900ZS	C01_21786536, C01_21786563, C01_21786609, C01_21787047, C01_21787057, C01_21787077, C01_21787109, C01_21787157, C01_21787371, C01_21787639, C01_21787983, C01_21788029, C01_21788152, C01_21788163, C01_21788217, C01_21788603, C01_21788652	--
BnaC01G0267000ZS	C01_21798375, C01_21798377, C01_21798410, C01_21800068, C01_21800592, C01_21800612, C01_21801099, C01_21801522, C01_21801799, C01_21802088, C01_21802142, C01_21802276, C01_21802545, C01_21803095, C01_21803107, C01_21803172, C01_21803483, C01_21803498, C01_21803540, C01_21803585, C01_21803596, C01_21803749, C01_21803761, C01_21804224, C01_21804250, C01_21804542, C01_21804587, C01_21804590, C01_218…	--
BnaC01G0267100ZS	C01_21803483, C01_21803498, C01_21803540, C01_21803585, C01_21803596, C01_21803749, C01_21803761, C01_21804224, C01_21804250, C01_21804542, C01_21804587, C01_21804590, C01_21804681, C01_21804764, C01_21804812, C01_21805134, C01_21805154, C01_21805176, C01_21805221, C01_21805246, C01_21805356, C01_21805408, C01_21805446, C01_21805555, C01_21805617, C01_21805733, C01_21805849, C01_21806362, C01_218…	Dof zinc finger protein DOF3.4 OS=Arabidopsis thaliana GN=DOF3.4 PE=1 SV=2
BnaC01G0267200ZS	C01_21803585, C01_21803596, C01_21803749, C01_21803761, C01_21804224, C01_21804250, C01_21804542, C01_21804587, C01_21804590, C01_21804681, C01_21804764, C01_21804812, C01_21805134, C01_21805154, C01_21805176, C01_21805221, C01_21805246, C01_21805356, C01_21805408, C01_21805446, C01_21805555, C01_21805617, C01_21805733, C01_21805849, C01_21806362, C01_21806367, C01_21806391, C01_21806426, C01_218…	Glyoxylate/hydroxypyruvate reductase HPR3 OS=Arabidopsis thaliana GN=HPR3 PE=2 SV=1
BnaC01G0267300ZS	C01_21815879, C01_21815935, C01_21815965, C01_21815970, C01_21816580, C01_21816648, C01_21817294, C01_21817627, C01_21818400, C01_21818412, C01_21818429, C01_21818432, C01_21819303, C01_21819482, C01_21819580, C01_21819993, C01_21820305, C01_21820422, C01_21820490, C01_21820619, C01_21820650, C01_21820653, C01_21820679, C01_21820702, C01_21820722, C01_21820729, C01_21820734, C01_21820894, C01_218…	GDSL esterase/lipase At3g50400 OS=Arabidopsis thaliana GN=At3g50400 PE=2 SV=1
BnaC01G0267400ZS	C01_21821196, C01_21821338, C01_21821392, C01_21821547, C01_21821559, C01_21821685, C01_21821693, C01_21821720, C01_21821794, C01_21821937, C01_21822330, C01_21822467, C01_21824214, C01_21824544, C01_21824549, C01_21824557, C01_21826267, C01_21826379, C01_21827028, C01_21827188, C01_21827271, C01_21827467, C01_21827838, C01_21828091, C01_21828516, C01_21829138, C01_21829246, C01_21829278, C01_218…	--
BnaC01G0267500ZS	C01_21832040, C01_21834145, C01_21834480, C01_21834561, C01_21835098, C01_21835254, C01_21835808, C01_21837266, C01_21837363, C01_21837396, C01_21837635, C01_21838495, C01_21838718	--
BnaC02G0106700ZS	C02_6930435, C02_6930486, C02_6930573, C02_6930596, C02_6930659, C02_6930689, C02_6930789, C02_6930856, C02_6930867, C02_6930877, C02_6930916, C02_6930920, C02_6930963, C02_6931022, C02_6931024, C02_6931034, C02_6931035, C02_6931044, C02_6931047, C02_6931054, C02_6931089, C02_6931100, C02_6931103, C02_6931184, C02_6931486, C02_6931612, C02_6931779, C02_6931839, C02_6931891, C02_6931907, C02_69321…	La-related protein 1A OS=Arabidopsis thaliana GN=LARP1A PE=1 SV=1
BnaC02G0106800ZS	C02_6930435, C02_6930486, C02_6930573, C02_6930596, C02_6930659, C02_6930689, C02_6930789, C02_6930856, C02_6930867, C02_6930877, C02_6930916, C02_6930920, C02_6930963, C02_6931022, C02_6931024, C02_6931034, C02_6931035, C02_6931044, C02_6931047, C02_6931054, C02_6931089, C02_6931100, C02_6931103, C02_6931184, C02_6931486, C02_6931612, C02_6931779, C02_6931839, C02_6931891, C02_6931907, C02_69321…	SNF1-related protein kinase regulatory subunit beta-1 OS=Arabidopsis thaliana GN=KINB1 PE=1 SV=1
BnaC02G0106900ZS	C02_6936880, C02_6936945, C02_6936974, C02_6937058, C02_6937118, C02_6937210, C02_6937292, C02_6937306, C02_6937322, C02_6937362, C02_6937407, C02_6937468, C02_6937509, C02_6937591, C02_6937682, C02_6937871, C02_6938132, C02_6938158, C02_6938165, C02_6938336, C02_6938377, C02_6938420, C02_6938454, C02_6938663, C02_6938664, C02_6938785, C02_6938865, C02_6938910, C02_6939571, C02_6939759, C02_69398…	CBL-interacting serine/threonine-protein kinase 26 OS=Arabidopsis thaliana GN=CIPK26 PE=1 SV=2
BnaC02G0107000ZS	C02_6944769, C02_6944770, C02_6944893, C02_6944946, C02_6945335, C02_6945345, C02_6945385, C02_6945416, C02_6945435, C02_6945450, C02_6945521, C02_6945618, C02_6945868, C02_6945895, C02_6946023, C02_6946092, C02_6946231, C02_6946280, C02_6946307, C02_6946392, C02_6946470, C02_6946618, C02_6946631, C02_6946674, C02_6946742, C02_6946896, C02_6946903, C02_6946928, C02_6946967, C02_6947071, C02_69471…	--
BnaC02G0107100ZS	C02_6953552, C02_6953569, C02_6953600, C02_6953821, C02_6953825, C02_6953854, C02_6954039, C02_6954179, C02_6954206, C02_6954532, C02_6954978, C02_6955383, C02_6955577, C02_6955891, C02_6955912, C02_6956137, C02_6956356, C02_6956461, C02_6956687, C02_6956751, C02_6956754, C02_6956843, C02_6956871, C02_6956980, C02_6957055, C02_6957152, C02_6957179, C02_6957299, C02_6957306, C02_6957349, C02_69574…	Cytokinin dehydrogenase 7 OS=Arabidopsis thaliana GN=CKX7 PE=1 SV=1
BnaC02G0107200ZS	C02_6980181, C02_6980197, C02_6980372, C02_6980393, C02_6980486, C02_6980516, C02_6980792, C02_6980904, C02_6980934, C02_6980943, C02_6981190, C02_6981369, C02_6981391, C02_6981396, C02_6981403, C02_6981412, C02_6981631, C02_6981642, C02_6982962, C02_6983015, C02_6983764, C02_6984320	--
BnaC02G0107300ZS	C02_6980372, C02_6980393, C02_6980486, C02_6980516, C02_6980792, C02_6980904, C02_6980934, C02_6980943, C02_6981190, C02_6981369, C02_6981391, C02_6981396, C02_6981403, C02_6981412, C02_6981631, C02_6981642, C02_6982962, C02_6983015, C02_6983764, C02_6984320	40S ribosomal protein S19, mitochondrial OS=Arabidopsis thaliana GN=RPS19 PE=1 SV=2
BnaC02G0107400ZS	C02_6987644, C02_6987663, C02_6987675, C02_6987677, C02_6987860, C02_6987890, C02_6987932, C02_6987969, C02_6988056, C02_6988183, C02_6988193, C02_6988216, C02_6988271, C02_6988305, C02_6988307, C02_6988330, C02_6988331, C02_6988386, C02_6988402, C02_6988432, C02_6988489, C02_6988523, C02_6988527, C02_6988577, C02_6988602, C02_6988614, C02_6988619, C02_6988626, C02_6988731, C02_6989447, C02_69894…	Uncharacterized protein Mb2734 OS=Mycobacterium bovis (strain ATCC BAA-935 / AF2122/97) GN=Mb2734 PE=3 SV=1
BnaC02G0107500ZS	C02_7008523, C02_7008760, C02_7009157, C02_7009159, C02_7009195, C02_7009292, C02_7009325, C02_7009351, C02_7009577, C02_7009904, C02_7010082, C02_7010210, C02_7010259, C02_7010275, C02_7010286, C02_7010300, C02_7010326, C02_7010347, C02_7010351, C02_7010359, C02_7010431, C02_7010452, C02_7010460, C02_7010485, C02_7010487, C02_7010500, C02_7010529, C02_7010613, C02_7010828, C02_7010834, C02_70109…	Ethylene-responsive transcription factor ERF016 OS=Arabidopsis thaliana GN=ERF016 PE=2 SV=1
BnaC02G0107600ZS	C02_7012557, C02_7012655, C02_7012662, C02_7012680, C02_7012685, C02_7012727, C02_7012763, C02_7012883, C02_7012925, C02_7012979, C02_7012995, C02_7013025, C02_7013050, C02_7013185, C02_7013223, C02_7013353, C02_7013361, C02_7013364, C02_7013487	--
BnaC02G0107700ZS	C02_7027080, C02_7027121, C02_7027149, C02_7027192, C02_7027658, C02_7027692, C02_7027714, C02_7027743, C02_7028218, C02_7028799, C02_7028819, C02_7028900, C02_7028906, C02_7029259, C02_7029273, C02_7029991, C02_7030041, C02_7030064, C02_7030078, C02_7030094, C02_7030110, C02_7030118, C02_7030129, C02_7030150, C02_7030168, C02_7030187, C02_7030793, C02_7030848, C02_7030871, C02_7030908, C02_70309…	--
BnaC07G0351300ZS	C07_48250882, C07_48250952, C07_48252533, C07_48252561, C07_48252687	Flap endonuclease 1 OS=Arabidopsis thaliana GN=FEN1 PE=2 SV=2
BnaC07G0351400ZS	C07_48254371, C07_48254449, C07_48254486, C07_48264419, C07_48265489, C07_48265734, C07_48265749, C07_48268035	--
BnaC07G0351500ZS	C07_48268035, C07_48270537, C07_48273165	--
BnaC07G0351600ZS	C07_48273165, C07_48274197, C07_48274245, C07_48274356, C07_48274648, C07_48274677, C07_48274699, C07_48274702, C07_48274732, C07_48274747, C07_48274750, C07_48274873, C07_48274885, C07_48274915, C07_48274948, C07_48275056, C07_48275130, C07_48275262, C07_48275264, C07_48275328, C07_48275373, C07_48275388, C07_48275400, C07_48275476	--
BnaC07G0351700ZS	C07_48274197, C07_48274245, C07_48274356, C07_48274648, C07_48274677, C07_48274699, C07_48274702, C07_48274732, C07_48274747, C07_48274750, C07_48274873, C07_48274885, C07_48274915, C07_48274948, C07_48275056, C07_48275130, C07_48275262, C07_48275264, C07_48275328, C07_48275373, C07_48275388, C07_48275400, C07_48275476	Transmembrane protein 184A OS=Homo sapiens GN=TMEM184A PE=2 SV=1
BnaC07G0351800ZS	C07_48280397, C07_48280421, C07_48280493, C07_48280499, C07_48280556, C07_48280908, C07_48280924, C07_48281206, C07_48282055, C07_48282106, C07_48282502, C07_48282533, C07_48282541, C07_48282941	DEAD-box ATP-dependent RNA helicase 3, chloroplastic OS=Arabidopsis thaliana GN=RH3 PE=1 SV=2
BnaC07G0351900ZS	C07_48286398, C07_48286501, C07_48286515, C07_48286529, C07_48286978, C07_48287845, C07_48287857, C07_48288175, C07_48288656, C07_48288702, C07_48288752, C07_48288861, C07_48288960, C07_48288995, C07_48289002, C07_48289061, C07_48289069, C07_48289356, C07_48289428, C07_48289608, C07_48289871, C07_48289898, C07_48289990, C07_48290026, C07_48290532, C07_48290597, C07_48291038, C07_48291040, C07_482…	UMP-CMP kinase 3 OS=Arabidopsis thaliana GN=UMK3 PE=1 SV=1
BnaC07G0352000ZS	C07_48300107, C07_48300286, C07_48300298, C07_48300371, C07_48300519, C07_48300532, C07_48300775, C07_48300841, C07_48300978, C07_48301030, C07_48301038, C07_48301067, C07_48301155, C07_48301224, C07_48301260, C07_48301268, C07_48301311, C07_48301368, C07_48301370, C07_48301380, C07_48301415, C07_48301443, C07_48301467, C07_48301518, C07_48301522, C07_48302149, C07_48302331, C07_48302383, C07_483…	Sugar transport protein 13 OS=Arabidopsis thaliana GN=STP13 PE=1 SV=2
BnaC07G0352100ZS	C07_48309400, C07_48309413, C07_48309420, C07_48309436, C07_48309506, C07_48309529, C07_48309589, C07_48309611, C07_48309670, C07_48309745, C07_48309768, C07_48309810, C07_48310621, C07_48310633, C07_48310947, C07_48311043, C07_48311082, C07_48311084, C07_48311143, C07_48311152, C07_48311213, C07_48311221, C07_48311483, C07_48311624, C07_48311691, C07_48311717, C07_48311756, C07_48311766, C07_483…	Ubiquitin carboxyl-terminal hydrolase 12 OS=Arabidopsis thaliana GN=UBP12 PE=1 SV=2
BnaC07G0352200ZS	C07_48327322, C07_48327454, C07_48327468, C07_48327474, C07_48327480, C07_48327561, C07_48327573, C07_48328019, C07_48328064, C07_48328065, C07_48328109, C07_48328120, C07_48328183, C07_48328198, C07_48328243, C07_48328252, C07_48328317, C07_48328324, C07_48328327, C07_48328453, C07_48328466, C07_48328530, C07_48328551, C07_48328591, C07_48328835, C07_48329010, C07_48329039, C07_48329053, C07_483…	--
BnaC07G0352300ZS	C07_48331512, C07_48331614, C07_48331712, C07_48332623, C07_48332782, C07_48333157, C07_48333175, C07_48333395, C07_48333469, C07_48333510, C07_48333513, C07_48333638, C07_48334334, C07_48334556, C07_48334585, C07_48334644, C07_48334718, C07_48334841, C07_48334859, C07_48334860, C07_48334876, C07_48335251, C07_48335295, C07_48335478, C07_48335483, C07_48335488, C07_48335505, C07_48335539, C07_483…	Ubiquitin carboxyl-terminal hydrolase 12 OS=Arabidopsis thaliana GN=UBP12 PE=1 SV=2
BnaC07G0352400ZS	C07_48336917, C07_48336961, C07_48337103, C07_48337588, C07_48337759, C07_48337873, C07_48337989, C07_48338105, C07_48338199, C07_48338244, C07_48338403, C07_48338618, C07_48338642, C07_48338659, C07_48338976, C07_48339258, C07_48339261, C07_48339280, C07_48339437, C07_48339882, C07_48340096, C07_48340153, C07_48340332, C07_48340368, C07_48340459, C07_48340464, C07_48340665, C07_48341306, C07_483…	Sugar transport protein 8 OS=Arabidopsis thaliana GN=STP8 PE=2 SV=2
BnaC07G0352500ZS	C07_48349910, C07_48349934, C07_48349979, C07_48350000, C07_48350029, C07_48350103, C07_48350144, C07_48350152, C07_48350184, C07_48350203, C07_48350320, C07_48350426, C07_48350883, C07_48352715, C07_48352823, C07_48353167, C07_48353168, C07_48353177, C07_48353190, C07_48353425, C07_48353436, C07_48353473, C07_48353497, C07_48353612, C07_48353653, C07_48353656, C07_48353725, C07_48353857, C07_483…	Chloride channel protein CLC-d OS=Arabidopsis thaliana GN=CLC-D PE=1 SV=2
BnaC07G0352600ZS	C07_48355255, C07_48355777, C07_48355884, C07_48356144, C07_48357005, C07_48357291, C07_48357651, C07_48357653, C07_48357949, C07_48358144, C07_48358202, C07_48358376, C07_48358417, C07_48358741, C07_48358800, C07_48358842, C07_48358857, C07_48358862, C07_48358880, C07_48358911, C07_48359024, C07_48359029, C07_48359074, C07_48359095, C07_48359109, C07_48359143, C07_48359393, C07_48359397	--
BnaC07G0352700ZS	C07_48362246, C07_48362413, C07_48362590, C07_48362621, C07_48362643, C07_48362924, C07_48363550, C07_48363900, C07_48364042, C07_48364165, C07_48364261, C07_48364912, C07_48365028, C07_48365519, C07_48365531, C07_48365540, C07_48365744, C07_48365967, C07_48365969, C07_48366140, C07_48366212, C07_48366716	Probable membrane-associated kinase regulator 1 OS=Arabidopsis thaliana GN=MAKR1 PE=1 SV=1
BnaC07G0352800ZS	C07_48371409, C07_48371496, C07_48371551, C07_48371556, C07_48371577, C07_48371596, C07_48371598, C07_48372470, C07_48372894, C07_48373875, C07_48373882, C07_48374825	Putative glutathione-specific gamma-glutamylcyclotransferase 2 OS=Rattus norvegicus GN=Chac2 PE=2 SV=1
BnaC07G0352900ZS	C07_48377962, C07_48378011, C07_48378060, C07_48378096, C07_48378129, C07_48378213, C07_48378365, C07_48378412, C07_48378501, C07_48378662, C07_48379034, C07_48379207, C07_48379226, C07_48379316, C07_48379324, C07_48379326, C07_48379345, C07_48380228, C07_48380307, C07_48380336, C07_48380420, C07_48380582, C07_48381019, C07_48381177, C07_48381215, C07_48381259, C07_48381264, C07_48381448, C07_483…	PHD finger protein ALFIN-LIKE 4 OS=Arabidopsis thaliana GN=AL4 PE=1 SV=2
BnaC07G0353000ZS	C07_48382312, C07_48382318, C07_48382487, C07_48382528, C07_48382611, C07_48382955, C07_48383048, C07_48383115, C07_48383367, C07_48383472, C07_48383667, C07_48383962, C07_48384922, C07_48385155, C07_48385296, C07_48385307, C07_48385938, C07_48386120, C07_48386123, C07_48386159, C07_48386214	Solute carrier family 25 member 44 OS=Homo sapiens GN=SLC25A44 PE=2 SV=1
BnaC07G0353100ZS	C07_48383667, C07_48383962, C07_48384922, C07_48385155, C07_48385296, C07_48385307, C07_48385938, C07_48386120, C07_48386123, C07_48386159, C07_48386214, C07_48387050, C07_48387169, C07_48387623, C07_48387658, C07_48387734, C07_48387790, C07_48387806	Probable WRKY transcription factor 50 OS=Arabidopsis thaliana GN=WRKY50 PE=2 SV=1
BnaC07G0353200ZS	C07_48387623, C07_48387658, C07_48387734, C07_48387790, C07_48387806, C07_48387953, C07_48388003, C07_48388127, C07_48388147, C07_48388203, C07_48388229, C07_48388290, C07_48388398, C07_48388401, C07_48388411, C07_48388412, C07_48388450, C07_48388528, C07_48388636, C07_48388638, C07_48388679, C07_48388746, C07_48388812, C07_48388825, C07_48388869, C07_48388889, C07_48388899, C07_48388930, C07_483…	--
BnaC07G0383200ZS	C07_50553592	Putative kinase-like protein TMKL1 OS=Arabidopsis thaliana GN=TMKL1 PE=1 SV=1
BnaC07G0383600ZS	C07_50566161, C07_50566200, C07_50566237	Ethylene-responsive transcription factor ERF104 OS=Arabidopsis thaliana GN=ERF104 PE=1 SV=1
BnaC07G0383700ZS	C07_50566161, C07_50566200, C07_50566237	Oleosin 14.9 kDa OS=Arabidopsis thaliana GN=OL3 PE=2 SV=2
BnaC07G0384000ZS	C07_50578648, C07_50578813, C07_50579000, C07_50579108, C07_50579303	--
BnaC07G0384100ZS	C07_50578648, C07_50578813, C07_50579000, C07_50579108, C07_50579303	Peptide methionine sulfoxide reductase A1 OS=Arabidopsis thaliana GN=MSRA1 PE=2 SV=1
BnaC07G0384300ZS	C07_50600651	Cyclin-U4-3 OS=Arabidopsis thaliana GN=CYCU4-3 PE=1 SV=1
BnaC07G0384500ZS	C07_50612873, C07_50613035, C07_50613115, C07_50615414, C07_50616212, C07_50616242, C07_50616248	Kinesin-like protein NACK1 OS=Arabidopsis thaliana GN=NACK1 PE=1 SV=1
BnaC07G0384600ZS	C07_50619153, C07_50619198, C07_50619202, C07_50619222, C07_50623154, C07_50623166, C07_50623589, C07_50623885, C07_50623986, C07_50624463, C07_50624927, C07_50625047, C07_50625399, C07_50625417, C07_50625660, C07_50625688, C07_50626324, C07_50626441, C07_50626501, C07_50626797, C07_50627002, C07_50627142, C07_50627313, C07_50627446, C07_50627675, C07_50628255, C07_50628286, C07_50628305, C07_506…	Putative pectinesterase 63 OS=Arabidopsis thaliana GN=PME63 PE=3 SV=2
BnaC07G0384700ZS	C07_50644283, C07_50644386, C07_50644490, C07_50644729, C07_50644772, C07_50644863, C07_50644873, C07_50645006, C07_50645016, C07_50645103, C07_50645124, C07_50645197, C07_50645235, C07_50645328, C07_50645655, C07_50645764, C07_50645768, C07_50645812, C07_50646124, C07_50646955, C07_50647052, C07_50647133, C07_50647167, C07_50647281, C07_50647330, C07_50647346, C07_50647362, C07_50647685, C07_506…	ABC transporter A family member 10 OS=Arabidopsis thaliana GN=ABCA10 PE=1 SV=2
BnaC09G0038500ZS	C09_2470421, C09_2470493, C09_2470645, C09_2470720, C09_2470746, C09_2470808, C09_2471569, C09_2471574, C09_2471628, C09_2471690, C09_2471691, C09_2471817, C09_2471829, C09_2471831, C09_2471860, C09_2471893, C09_2471959, C09_2472012, C09_2472090, C09_2472105, C09_2472116, C09_2472148, C09_2472196, C09_2472239, C09_2472240, C09_2472321, C09_2472393, C09_2472406, C09_2472424, C09_2472444, C09_24725…	ATP-citrate synthase beta chain protein 2 OS=Arabidopsis thaliana GN=ACLB-2 PE=1 SV=1
BnaC09G0038600ZS	C09_2477017, C09_2477333, C09_2477347, C09_2477351, C09_2477366, C09_2478338, C09_2478345, C09_2478366, C09_2478413, C09_2478417, C09_2478428, C09_2478544, C09_2478699, C09_2478776, C09_2478792, C09_2478866, C09_2478947, C09_2479328, C09_2479403, C09_2479418, C09_2479586, C09_2479752, C09_2480901, C09_2480978, C09_2481419, C09_2481426, C09_2481443, C09_2481452, C09_2481506, C09_2481625, C09_24816…	Serine/threonine-protein kinase EDR1 OS=Arabidopsis thaliana GN=EDR1 PE=1 SV=1
BnaC09G0038700ZS	C09_2492555, C09_2492582, C09_2492649, C09_2492681, C09_2492696, C09_2492720, C09_2492748, C09_2492749, C09_2492796, C09_2492805, C09_2492895, C09_2492897, C09_2492906, C09_2492938, C09_2492939, C09_2493654, C09_2493656, C09_2493665, C09_2493670, C09_2494173, C09_2494265, C09_2494311, C09_2494315, C09_2494338, C09_2494340, C09_2494372, C09_2494475, C09_2494766, C09_2494785, C09_2494808, C09_24949…	Calmodulin-4 OS=Mus musculus GN=Calm4 PE=2 SV=2
BnaC09G0038800ZS	C09_2500870, C09_2500913, C09_2501015, C09_2501028, C09_2501395, C09_2501708, C09_2501789, C09_2501790, C09_2501826, C09_2501853, C09_2501860, C09_2501929, C09_2501943, C09_2501982, C09_2502233, C09_2502408, C09_2502456, C09_2502724, C09_2502804, C09_2502813, C09_2502832, C09_2502848, C09_2502951, C09_2502980, C09_2503210, C09_2503229, C09_2503230, C09_2503304, C09_2503347, C09_2503396, C09_25035…	--
BnaC09G0038900ZS	C09_2499232, C09_2499233, C09_2499362, C09_2499372, C09_2499417, C09_2499521, C09_2499880, C09_2500042, C09_2500059, C09_2500084, C09_2500106, C09_2500195, C09_2500255, C09_2500356, C09_2500361, C09_2500414, C09_2500434, C09_2500460, C09_2500461, C09_2500559, C09_2500605, C09_2500720, C09_2500870, C09_2500913, C09_2501015, C09_2501028, C09_2501395, C09_2501708, C09_2501789, C09_2501790, C09_25018…	Probable prefoldin subunit 3 OS=Arabidopsis thaliana GN=At5g49510 PE=1 SV=1
BnaC09G0039000ZS	C09_2506308, C09_2506357, C09_2506373, C09_2506378, C09_2506393, C09_2506435, C09_2506502, C09_2506507, C09_2506649, C09_2506667, C09_2506707, C09_2506718, C09_2506754, C09_2506920, C09_2506965, C09_2507027, C09_2507438, C09_2507457, C09_2507474, C09_2507505, C09_2507542, C09_2507588, C09_2507699, C09_2507745, C09_2507748, C09_2507794, C09_2507859, C09_2507874, C09_2507892, C09_2507943, C09_25079…	--
BnaC09G0039100ZS	C09_2511357, C09_2511390, C09_2511405, C09_2511452, C09_2511465, C09_2511640, C09_2511753, C09_2511771, C09_2511783, C09_2511789, C09_2511821, C09_2511877, C09_2511882, C09_2511953, C09_2511960, C09_2512000, C09_2512132, C09_2512138, C09_2512234, C09_2512321, C09_2512420, C09_2512478, C09_2512491, C09_2512518, C09_2512605, C09_2512660, C09_2512824, C09_2513274, C09_2513329, C09_2513332, C09_25133…	Probable WRKY transcription factor 48 OS=Arabidopsis thaliana GN=WRKY48 PE=2 SV=1
BnaC09G0039200ZS	C09_2517797, C09_2517950, C09_2518226, C09_2518286, C09_2518536, C09_2518539, C09_2518581, C09_2518596, C09_2518617, C09_2518692, C09_2518873, C09_2518926, C09_2518928, C09_2519068, C09_2519094, C09_2519189, C09_2519191, C09_2519209, C09_2519276, C09_2519291, C09_2519300, C09_2519337, C09_2519414, C09_2519444, C09_2519509, C09_2519561, C09_2519583, C09_2519606, C09_2519607, C09_2519621, C09_25196…	ER membrane protein complex subunit 6 OS=Mus musculus GN=Emc6 PE=3 SV=1
BnaC09G0039300ZS	C09_2523136, C09_2523671, C09_2524373, C09_2524388, C09_2524434, C09_2524435, C09_2524488, C09_2524518, C09_2524536, C09_2524551, C09_2524647, C09_2524663, C09_2524939, C09_2525074, C09_2525165, C09_2525362, C09_2525378, C09_2525390, C09_2525495, C09_2525543, C09_2525551, C09_2525582, C09_2525997, C09_2526134, C09_2526178, C09_2526183, C09_2526311, C09_2526351, C09_2526450, C09_2526460, C09_25265…	--
BnaC09G0039400ZS	C09_2524939, C09_2525074, C09_2525165, C09_2525362, C09_2525378, C09_2525390, C09_2525495, C09_2525543, C09_2525551, C09_2525582, C09_2525997, C09_2526134, C09_2526178, C09_2526183, C09_2526311, C09_2526351, C09_2526450, C09_2526460, C09_2526552, C09_2526671, C09_2526721, C09_2526723, C09_2526806, C09_2526993, C09_2526994, C09_2527056, C09_2527057, C09_2527105, C09_2527161, C09_2527307, C09_25273…	Biogenesis of lysosome-related organelles complex 1 subunit 2 OS=Arabidopsis thaliana GN=BLOS2 PE=1 SV=1
BnaC09G0039500ZS	C09_2529407, C09_2529559, C09_2529606, C09_2529634, C09_2529733, C09_2529769, C09_2529948, C09_2530036, C09_2530235, C09_2530255, C09_2530421, C09_2530680, C09_2530813, C09_2530908, C09_2530946, C09_2530958, C09_2530971, C09_2530976, C09_2530995, C09_2531011, C09_2531028, C09_2531029, C09_2531327, C09_2531391, C09_2531546, C09_2531556, C09_2531591, C09_2531595, C09_2531612, C09_2531630, C09_25318…	Protein LIGHT-DEPENDENT SHORT HYPOCOTYLS 1 OS=Arabidopsis thaliana GN=LSH1 PE=1 SV=1
BnaC09G0039600ZS	C09_2528276, C09_2528540, C09_2528572, C09_2528691, C09_2528692, C09_2528785, C09_2528789, C09_2528872, C09_2529006, C09_2529188, C09_2529221, C09_2529343, C09_2529407, C09_2529559, C09_2529606, C09_2529634, C09_2529733, C09_2529769, C09_2529948, C09_2530036, C09_2530235, C09_2530255, C09_2530421, C09_2530680, C09_2530813, C09_2530908, C09_2530946, C09_2530958, C09_2530971, C09_2530976, C09_25309…	--
BnaC09G0039700ZS	C09_2548409, C09_2548416, C09_2548479, C09_2548490, C09_2548499, C09_2548516, C09_2548549, C09_2548551, C09_2548583, C09_2548602, C09_2548672, C09_2548694, C09_2548838, C09_2548906, C09_2549104, C09_2549189, C09_2549253, C09_2549340, C09_2549422, C09_2549423, C09_2549473, C09_2549504, C09_2549585, C09_2549717, C09_2549720, C09_2549749, C09_2549772, C09_2549958, C09_2550018, C09_2550029, C09_25500…	--
BnaC09G0039800ZS	C09_2549717, C09_2549720, C09_2549749, C09_2549772, C09_2549958, C09_2550018, C09_2550029, C09_2550032, C09_2550047, C09_2550056, C09_2550071, C09_2550142, C09_2550161, C09_2550169, C09_2550257, C09_2550294, C09_2550356, C09_2550631, C09_2550647, C09_2550653, C09_2550706, C09_2550742, C09_2550777, C09_2550789, C09_2550800, C09_2550802, C09_2551294, C09_2551839, C09_2551895, C09_2551937, C09_25522…	Uncharacterized protein At4g28440 OS=Arabidopsis thaliana GN=At4g28440 PE=1 SV=1
BnaC09G0039900ZS	C09_2554126, C09_2554159, C09_2554600, C09_2554620, C09_2554727, C09_2554765, C09_2554807, C09_2556343, C09_2556362, C09_2556392, C09_2556415, C09_2556428, C09_2556473, C09_2556479, C09_2556487, C09_2556519, C09_2556530, C09_2556591, C09_2556607, C09_2556614, C09_2556958, C09_2556999, C09_2557006, C09_2557015, C09_2557152, C09_2557266, C09_2557326, C09_2557358, C09_2557407, C09_2557484	--
BnaC09G0040000ZS	C09_2560760, C09_2560766, C09_2560779, C09_2560800, C09_2560808, C09_2560819, C09_2560830, C09_2560841, C09_2560866, C09_2560939, C09_2561326, C09_2561521, C09_2561842, C09_2562208, C09_2562596, C09_2562603, C09_2562613, C09_2562639, C09_2562675, C09_2562802, C09_2562817, C09_2562848, C09_2562865, C09_2563063, C09_2563216, C09_2563428, C09_2563486, C09_2563498, C09_2563499, C09_2563512, C09_25636…	GRF1-interacting factor 1 OS=Arabidopsis thaliana GN=GIF1 PE=1 SV=1
BnaC09G0040100ZS	C09_2567538, C09_2567581, C09_2567669, C09_2567720, C09_2568293, C09_2568296, C09_2568455, C09_2568548, C09_2568626, C09_2568766, C09_2568932, C09_2569089, C09_2569496, C09_2569503, C09_2569523, C09_2569598, C09_2570036, C09_2570073, C09_2570083, C09_2570152, C09_2570181, C09_2570190, C09_2570275, C09_2570282, C09_2570705, C09_2570770, C09_2570823, C09_2570944, C09_2570995, C09_2571036, C09_25710…	--
BnaC09G0040200ZS	C09_2566838, C09_2566873, C09_2566908, C09_2566916, C09_2566995, C09_2567006, C09_2567098, C09_2567120, C09_2567131, C09_2567380, C09_2567472, C09_2567504, C09_2567538, C09_2567581, C09_2567669, C09_2567720, C09_2568293, C09_2568296, C09_2568455, C09_2568548, C09_2568626, C09_2568766, C09_2568932, C09_2569089, C09_2569496, C09_2569503, C09_2569523, C09_2569598, C09_2570036, C09_2570073, C09_25700…	--
BnaC09G0040300ZS	C09_2570705, C09_2570770, C09_2570823, C09_2570944, C09_2570995, C09_2571036, C09_2571042, C09_2571098, C09_2571142, C09_2571288, C09_2571319, C09_2571322, C09_2571340, C09_2571576, C09_2571704, C09_2571716, C09_2571729, C09_2571809, C09_2571825, C09_2571903, C09_2572004, C09_2572081, C09_2572085, C09_2572190, C09_2572293, C09_2572315, C09_2572349, C09_2572467, C09_2572604, C09_2572619, C09_25726…	Sec-independent protein translocase protein TATA, chloroplastic OS=Arabidopsis thaliana GN=TATA PE=1 SV=1
BnaC09G0040400ZS	C09_2569496, C09_2569503, C09_2569523, C09_2569598, C09_2570036, C09_2570073, C09_2570083, C09_2570152, C09_2570181, C09_2570190, C09_2570275, C09_2570282, C09_2570705, C09_2570770, C09_2570823, C09_2570944, C09_2570995, C09_2571036, C09_2571042, C09_2571098, C09_2571142, C09_2571288, C09_2571319, C09_2571322, C09_2571340, C09_2571576, C09_2571704, C09_2571716, C09_2571729, C09_2571809, C09_25718…	--
BnaC09G0040500ZS	C09_2575080, C09_2575317, C09_2575548, C09_2575711, C09_2575770, C09_2575868, C09_2575931, C09_2576206, C09_2576239, C09_2576269, C09_2576307, C09_2576365, C09_2576378, C09_2576499, C09_2576533, C09_2576565, C09_2576628, C09_2576660, C09_2576703, C09_2576710, C09_2576732, C09_2576733, C09_2576748, C09_2576843, C09_2576875, C09_2576891, C09_2577004, C09_2577027, C09_2577050, C09_2577125, C09_25771…	--
BnaC09G0040600ZS	C09_2574917, C09_2574929, C09_2575072, C09_2575080, C09_2575317, C09_2575548, C09_2575711, C09_2575770, C09_2575868, C09_2575931, C09_2576206, C09_2576239, C09_2576269, C09_2576307, C09_2576365, C09_2576378, C09_2576499, C09_2576533, C09_2576565, C09_2576628, C09_2576660, C09_2576703, C09_2576710, C09_2576732, C09_2576733, C09_2576748, C09_2576843, C09_2576875, C09_2576891, C09_2577004, C09_25770…	Putative defensin-like protein 70 OS=Arabidopsis thaliana GN=LCR83 PE=3 SV=1
BnaC09G0040700ZS	C09_2577344, C09_2577347, C09_2577432, C09_2577450, C09_2577457, C09_2577467, C09_2577493, C09_2577587, C09_2577603, C09_2577671, C09_2578165, C09_2578216, C09_2578473, C09_2578625, C09_2578868, C09_2580037, C09_2580107, C09_2580149, C09_2580242, C09_2580294, C09_2580305, C09_2580493, C09_2580906, C09_2580908, C09_2581227, C09_2581258, C09_2581296, C09_2581466, C09_2581585, C09_2581616, C09_25816…	Serine/threonine protein phosphatase 2A regulatory subunit B''beta OS=Arabidopsis thaliana GN=B''BETA PE=1 SV=1
BnaC09G0040800ZS	C09_2580906, C09_2580908, C09_2581227, C09_2581258, C09_2581296, C09_2581466, C09_2581585, C09_2581616, C09_2581643, C09_2581654, C09_2581684, C09_2581963, C09_2582006, C09_2582041, C09_2582157, C09_2582529, C09_2582625, C09_2583118, C09_2583129, C09_2583337, C09_2583864, C09_2583877, C09_2584067, C09_2584164, C09_2584251, C09_2584286, C09_2584419, C09_2584464, C09_2584485, C09_2584564	--
BnaC09G0040900ZS	C09_2581616, C09_2581643, C09_2581654, C09_2581684, C09_2581963, C09_2582006, C09_2582041, C09_2582157, C09_2582529, C09_2582625, C09_2583118, C09_2583129, C09_2583337, C09_2583864, C09_2583877, C09_2584067, C09_2584164, C09_2584251, C09_2584286, C09_2584419, C09_2584464, C09_2584485, C09_2584564, C09_2585043, C09_2585247, C09_2585481, C09_2585514, C09_2585676, C09_2585711, C09_2585760, C09_25857…	Ankyrin repeat domain-containing protein 13B OS=Homo sapiens GN=ANKRD13B PE=1 SV=4
BnaC09G0041000ZS	C09_2586962, C09_2586993, C09_2586994, C09_2587005, C09_2587073, C09_2587131, C09_2587132, C09_2587149, C09_2587164, C09_2587178, C09_2587209, C09_2587483, C09_2587650, C09_2587749, C09_2587800, C09_2587991, C09_2588135, C09_2588193, C09_2588241, C09_2588250, C09_2588268, C09_2588280, C09_2588358, C09_2588393, C09_2588399, C09_2588412, C09_2588433, C09_2588452, C09_2588453, C09_2588494, C09_25885…	--
BnaC09G0041100ZS	C09_2591372, C09_2592111, C09_2592232, C09_2592327, C09_2592533, C09_2592743, C09_2592833, C09_2593034, C09_2593195, C09_2593216, C09_2593225, C09_2593254, C09_2593294, C09_2593337, C09_2593352, C09_2593353, C09_2593363, C09_2593366, C09_2593818, C09_2594191, C09_2594239, C09_2594253, C09_2594289, C09_2594332, C09_2595464	Protein PHR1-LIKE 1 OS=Arabidopsis thaliana GN=PHL1 PE=1 SV=1
BnaC09G0041200ZS	C09_2598850, C09_2598864, C09_2598881, C09_2598891, C09_2598914, C09_2599286, C09_2599306, C09_2599312, C09_2599404, C09_2599557, C09_2599586, C09_2600633, C09_2600707, C09_2600798, C09_2600885, C09_2601128, C09_2601160, C09_2601172, C09_2601176, C09_2601184, C09_2601435, C09_2601457, C09_2601535, C09_2601545, C09_2601652, C09_2601700, C09_2601754, C09_2601796, C09_2601857, C09_2601984, C09_26019…	rRNA-processing protein fcf2 OS=Schizosaccharomyces pombe (strain 972 / ATCC 24843) GN=fcf2 PE=3 SV=1
BnaC09G0041300ZS	C09_2600633, C09_2600707, C09_2600798, C09_2600885, C09_2601128, C09_2601160, C09_2601172, C09_2601176, C09_2601184, C09_2601435, C09_2601457, C09_2601535, C09_2601545, C09_2601652, C09_2601700, C09_2601754, C09_2601796, C09_2601857, C09_2601984, C09_2601999, C09_2602106, C09_2602108, C09_2602376, C09_2602724, C09_2602775, C09_2602894, C09_2602977, C09_2603110, C09_2603170, C09_2603220, C09_26033…	--
BnaC09G0041400ZS	C09_2604137, C09_2604247, C09_2604297, C09_2604318, C09_2604454, C09_2604488, C09_2604495, C09_2604535, C09_2604545, C09_2604549, C09_2604562, C09_2604628, C09_2604668, C09_2604678, C09_2604693, C09_2604732, C09_2604872, C09_2604939, C09_2604948, C09_2604969, C09_2605153, C09_2605156, C09_2605303, C09_2605486, C09_2605835, C09_2605889, C09_2605901, C09_2605928, C09_2605937, C09_2606060, C09_26060…	30S ribosomal protein S1, chloroplastic OS=Spinacia oleracea GN=RPS1 PE=1 SV=1
BnaC09G0041500ZS	C09_2607234, C09_2607279, C09_2607442, C09_2607505, C09_2607568, C09_2607610, C09_2607642, C09_2607716, C09_2607817, C09_2608240, C09_2608285, C09_2608297, C09_2608300, C09_2608327, C09_2608509, C09_2608724, C09_2608788, C09_2609183, C09_2609232, C09_2609438, C09_2609501, C09_2609577, C09_2609585, C09_2609648, C09_2609657, C09_2609678, C09_2609833, C09_2610269, C09_2610313, C09_2610662	--
BnaC09G0041600ZS	C09_2616576, C09_2616661, C09_2616944, C09_2617487, C09_2617526, C09_2617782, C09_2617808, C09_2617883, C09_2617925, C09_2617934, C09_2618164, C09_2618342, C09_2618349, C09_2618355, C09_2618383, C09_2618390, C09_2618401, C09_2618413, C09_2618591, C09_2618627, C09_2618985, C09_2619006, C09_2619100, C09_2619139, C09_2619571, C09_2619980, C09_2620643, C09_2620904, C09_2621028, C09_2621050, C09_26213…	Probable serine/threonine-protein kinase WNK9 OS=Arabidopsis thaliana GN=WNK9 PE=2 SV=1
BnaC09G0041700ZS	C09_2620643, C09_2620904, C09_2621028, C09_2621050, C09_2621380, C09_2621397, C09_2621776, C09_2622033, C09_2622057, C09_2622276, C09_2622425, C09_2622446, C09_2622461, C09_2622466, C09_2622533, C09_2622537, C09_2622577, C09_2622578, C09_2622631, C09_2622749, C09_2622815, C09_2622873, C09_2622973, C09_2622987, C09_2623011, C09_2623030, C09_2623035, C09_2623363, C09_2623385, C09_2623518, C09_26237…	Bifunctional cystathionine gamma-lyase/cysteine synthase OS=Arabidopsis thaliana GN=DES1 PE=1 SV=1
BnaC09G0041800ZS	C09_2629630, C09_2629633, C09_2629704, C09_2629779, C09_2629864, C09_2629867, C09_2629882, C09_2629886, C09_2629892, C09_2629899, C09_2629913, C09_2629962, C09_2629986, C09_2629995, C09_2630002, C09_2630187, C09_2630217, C09_2630224, C09_2630237, C09_2630261, C09_2630320, C09_2630358, C09_2630376, C09_2630385, C09_2630386, C09_2630457, C09_2630552, C09_2630644, C09_2630665, C09_2630730, C09_26307…	Bifunctional L-3-cyanoalanine synthase/cysteine synthase D2 OS=Arabidopsis thaliana GN=CYSD2 PE=1 SV=1
BnaC09G0041900ZS	C09_2634174, C09_2634349, C09_2634519, C09_2635172, C09_2635232, C09_2635237, C09_2635264, C09_2635441, C09_2635447, C09_2635725, C09_2636122, C09_2636278, C09_2636409, C09_2636451, C09_2636573, C09_2636661, C09_2636669, C09_2637202, C09_2637361, C09_2637722, C09_2638049, C09_2638078, C09_2638193, C09_2638245, C09_2638264, C09_2638295, C09_2638332, C09_2638390, C09_2638415	Pre-rRNA-processing protein TSR2 homolog OS=Homo sapiens GN=TSR2 PE=1 SV=1
BnaC09G0042000ZS	C09_2633390, C09_2633496, C09_2633498, C09_2633574, C09_2633599, C09_2633629, C09_2633635, C09_2633653, C09_2633730, C09_2633776, C09_2633787, C09_2633811, C09_2633813, C09_2634174, C09_2634349, C09_2634519, C09_2635172, C09_2635232, C09_2635237, C09_2635264, C09_2635441, C09_2635447, C09_2635725, C09_2636122, C09_2636278, C09_2636409, C09_2636451, C09_2636573, C09_2636661, C09_2636669	Late embryogenesis abundant protein D-34 OS=Gossypium hirsutum PE=4 SV=1
BnaC09G0042100ZS	C09_2635725, C09_2636122, C09_2636278, C09_2636409, C09_2636451, C09_2636573, C09_2636661, C09_2636669, C09_2637202, C09_2637361, C09_2637722, C09_2638049, C09_2638078, C09_2638193, C09_2638245, C09_2638264, C09_2638295, C09_2638332, C09_2638390, C09_2638415, C09_2638707, C09_2638732, C09_2638773, C09_2638836, C09_2638861, C09_2639243, C09_2639457, C09_2639604, C09_2639838, C09_2640274, C09_26404…	Probable nucleolar protein 5-1 OS=Arabidopsis thaliana GN=NOP5-1 PE=2 SV=2
BnaC09G0042200ZS	C09_2644119, C09_2644128, C09_2644145, C09_2644173, C09_2644203, C09_2644207, C09_2644241, C09_2644275, C09_2644329, C09_2644337, C09_2644401, C09_2645177, C09_2646218, C09_2646247, C09_2646292, C09_2646533, C09_2646623, C09_2646649, C09_2647072, C09_2647228, C09_2647364, C09_2647427, C09_2647460, C09_2647467, C09_2647489, C09_2647878, C09_2647901, C09_2647999, C09_2649555, C09_2649934, C09_26501…	Sodium/hydrogen exchanger 1 OS=Arabidopsis thaliana GN=NHX1 PE=1 SV=2
BnaC09G0042300ZS	C09_2649555, C09_2649934, C09_2650118, C09_2650258, C09_2650386, C09_2650632, C09_2651014, C09_2651107, C09_2652197, C09_2652448, C09_2652771, C09_2652944, C09_2652961	Acyl carrier protein 5, chloroplastic OS=Arabidopsis thaliana GN=ACP5 PE=3 SV=1
BnaC09G0042400ZS	C09_2652448, C09_2652771, C09_2652944, C09_2652961, C09_2652983, C09_2653013, C09_2653145, C09_2653153, C09_2653263, C09_2653268, C09_2653304, C09_2653421, C09_2653425, C09_2653446, C09_2653458, C09_2653504, C09_2653564, C09_2653863, C09_2654030, C09_2654041, C09_2654060, C09_2654076, C09_2654092, C09_2654226, C09_2654268, C09_2654338, C09_2654343, C09_2654369, C09_2654382, C09_2654395, C09_26544…	--
BnaC09G0042500ZS	C09_2654268, C09_2654338, C09_2654343, C09_2654369, C09_2654382, C09_2654395, C09_2654419, C09_2654438, C09_2654539, C09_2654779, C09_2654780, C09_2654845, C09_2654913, C09_2655004, C09_2655052, C09_2655060, C09_2655129, C09_2655227, C09_2655574, C09_2655600, C09_2655709, C09_2655784, C09_2655823, C09_2655831, C09_2656130, C09_2656148, C09_2656185, C09_2656223, C09_2656230, C09_2656259, C09_26562…	Laminin subunit alpha-2 OS=Homo sapiens GN=LAMA2 PE=1 SV=4
BnaC09G0042600ZS	C09_2659639, C09_2659752, C09_2659868, C09_2660815, C09_2660874, C09_2660933, C09_2660995, C09_2661280, C09_2661309, C09_2661312, C09_2662215, C09_2662219, C09_2662236, C09_2662259, C09_2662479, C09_2662585, C09_2662610, C09_2663318, C09_2663323, C09_2663330, C09_2663338, C09_2663645, C09_2663684, C09_2664135, C09_2664148, C09_2664182, C09_2664883, C09_2665135, C09_2665225, C09_2665470, C09_26655…	Laminin subunit alpha-2 OS=Homo sapiens GN=LAMA2 PE=1 SV=4
BnaC09G0042700ZS	C09_2665135, C09_2665225, C09_2665470, C09_2665530, C09_2665640, C09_2665703, C09_2665798, C09_2665823, C09_2665843, C09_2665904, C09_2666099, C09_2666137, C09_2666181, C09_2666220, C09_2666538, C09_2666555, C09_2666584, C09_2666675, C09_2666717, C09_2666753, C09_2666762, C09_2666795, C09_2666969, C09_2666977, C09_2667069, C09_2667191, C09_2667214, C09_2667246, C09_2667248, C09_2667290, C09_26672…	Laminin subunit alpha-2 OS=Homo sapiens GN=LAMA2 PE=1 SV=4
BnaC09G0042800ZS	C09_2681209, C09_2681225, C09_2681358, C09_2681373, C09_2681512, C09_2681569, C09_2681611, C09_2681655, C09_2681703, C09_2681811, C09_2681824, C09_2681893, C09_2681899, C09_2681970, C09_2682047, C09_2682085, C09_2682597, C09_2683317, C09_2683366, C09_2683437, C09_2683524, C09_2683585, C09_2684343, C09_2684925, C09_2684928, C09_2685024, C09_2685036, C09_2685048, C09_2685087, C09_2685098, C09_26854…	FRIGIDA-like protein 5 OS=Arabidopsis thaliana GN=FRL5 PE=2 SV=1
BnaC09G0042900ZS	C09_2682597, C09_2683317, C09_2683366, C09_2683437, C09_2683524, C09_2683585, C09_2684343, C09_2684925, C09_2684928, C09_2685024, C09_2685036, C09_2685048, C09_2685087, C09_2685098, C09_2685455, C09_2685523, C09_2685549, C09_2685587, C09_2685656, C09_2685688	FRIGIDA-like protein 5 OS=Arabidopsis thaliana GN=FRL5 PE=2 SV=1
BnaC09G0043000ZS	C09_2688464, C09_2688480, C09_2688507, C09_2688577, C09_2688605, C09_2688615, C09_2688667, C09_2688688, C09_2688930, C09_2688955, C09_2689029, C09_2689038, C09_2689052, C09_2689063, C09_2689139, C09_2689207, C09_2689230, C09_2689304, C09_2689381, C09_2689501, C09_2689577, C09_2689589, C09_2689722, C09_2689864, C09_2689919, C09_2689930, C09_2689977, C09_2690027, C09_2690076, C09_2690225, C09_26902…	--
BnaC09G0043100ZS	C09_2696986, C09_2697816, C09_2698218, C09_2698249, C09_2698392, C09_2698446, C09_2698534, C09_2699082, C09_2699137, C09_2699176, C09_2699215, C09_2699534, C09_2699641, C09_2699891, C09_2699902, C09_2700004, C09_2700028, C09_2700065, C09_2700071, C09_2700126, C09_2700157, C09_2700260, C09_2700363, C09_2700423, C09_2700601, C09_2700985, C09_2700997, C09_2701510, C09_2701516, C09_2701522, C09_27015…	Probable protein S-acyltransferase 17 OS=Arabidopsis thaliana GN=PAT17 PE=2 SV=1
BnaC09G0043200ZS	C09_2700260, C09_2700363, C09_2700423, C09_2700601, C09_2700985, C09_2700997, C09_2701510, C09_2701516, C09_2701522, C09_2701590, C09_2701634, C09_2701649, C09_2701799, C09_2702022, C09_2702231, C09_2702282, C09_2702375, C09_2702488, C09_2702566, C09_2702878, C09_2702888, C09_2702942, C09_2702979, C09_2703248, C09_2703279, C09_2703300, C09_2703304, C09_2703322, C09_2703354, C09_2703514, C09_27036…	--
BnaC09G0043300ZS	C09_2713248, C09_2713353, C09_2713377, C09_2713479, C09_2713495, C09_2714118, C09_2714134, C09_2714194, C09_2714308, C09_2714392, C09_2714428, C09_2714437, C09_2714440, C09_2714449, C09_2714455, C09_2714611, C09_2714617, C09_2714632, C09_2714649, C09_2714650, C09_2714719, C09_2714951, C09_2714966, C09_2715117, C09_2715123, C09_2715144, C09_2715543, C09_2715698, C09_2715794, C09_2715804, C09_27158…	Glutathione synthetase, chloroplastic OS=Brassica juncea GN=GSH2 PE=2 SV=1
BnaC09G0043400ZS	C09_2720892, C09_2720928, C09_2720966, C09_2720988, C09_2721097, C09_2721223, C09_2721346, C09_2721633, C09_2721747, C09_2721808, C09_2721832, C09_2722050	--
BnaC09G0043500ZS	C09_2726242, C09_2726344, C09_2726486, C09_2726601, C09_2726621, C09_2726630, C09_2726648, C09_2728175, C09_2728669, C09_2728764, C09_2728914, C09_2729081, C09_2729084, C09_2729118, C09_2729135, C09_2729184, C09_2729296, C09_2729334, C09_2729385, C09_2729407, C09_2729439, C09_2729454, C09_2729467, C09_2729468, C09_2729510, C09_2729606, C09_2729620	Branched-chain-amino-acid aminotransferase-like protein 2 OS=Arabidopsis thaliana GN=At5g27410 PE=2 SV=1
BnaC09G0057700ZS	C09_3720077, C09_3720197, C09_3720221, C09_3720233, C09_3720238, C09_3720245, C09_3720287, C09_3720330, C09_3720341, C09_3720371, C09_3720437, C09_3720510, C09_3720716, C09_3720722, C09_3720777, C09_3721006, C09_3721121, C09_3721192, C09_3721250, C09_3721252, C09_3721269, C09_3721286, C09_3721330, C09_3721351, C09_3721356, C09_3721589, C09_3721656, C09_3721674, C09_3721680, C09_3721706, C09_37217…	--
BnaC09G0057800ZS	C09_3744894, C09_3744934, C09_3745112, C09_3745113, C09_3745194, C09_3745445, C09_3745470, C09_3745481, C09_3746366, C09_3746380, C09_3746590, C09_3746787, C09_3746844, C09_3747264, C09_3747292, C09_3747342, C09_3747527, C09_3747675, C09_3747949, C09_3748048, C09_3748148, C09_3748204, C09_3748355, C09_3748396, C09_3748536, C09_3748711, C09_3748735, C09_3748924, C09_3749076, C09_3749479, C09_37495…	CDPK-related kinase 4 OS=Arabidopsis thaliana GN=CRK4 PE=2 SV=1
BnaC09G0057900ZS	C09_3749479, C09_3749530, C09_3749539, C09_3749542, C09_3749796, C09_3749808, C09_3749817, C09_3749838, C09_3749854, C09_3749865, C09_3749883, C09_3749940, C09_3749956, C09_3749976, C09_3750012, C09_3750369, C09_3750429, C09_3750508, C09_3750510, C09_3751396, C09_3751636, C09_3751675, C09_3751716, C09_3751738, C09_3751764, C09_3751766, C09_3751831, C09_3751844, C09_3751851, C09_3751860, C09_37521…	Probable 6-phosphogluconolactonase 5, chloroplastic OS=Arabidopsis thaliana GN=EMB2024 PE=2 SV=1
BnaC09G0058000ZS	C09_3759647, C09_3759653, C09_3759716, C09_3760094, C09_3760197, C09_3760256, C09_3760276, C09_3760308, C09_3760397, C09_3760457, C09_3760570, C09_3760699, C09_3760758, C09_3760762, C09_3761161, C09_3761314, C09_3761950, C09_3761979, C09_3762004, C09_3762014, C09_3762076, C09_3762108, C09_3762213	Glucan endo-1,3-beta-glucosidase OS=Triticum aestivum GN=GLC1 PE=2 SV=1
BnaC09G0058100ZS	C09_3759647, C09_3759653, C09_3759716, C09_3760094, C09_3760197, C09_3760256, C09_3760276, C09_3760308, C09_3760397, C09_3760457, C09_3760570, C09_3760699, C09_3760758, C09_3760762, C09_3761161, C09_3761314, C09_3761950, C09_3761979, C09_3762004, C09_3762014, C09_3762076, C09_3762108, C09_3762213, C09_3762308, C09_3762312, C09_3762329, C09_3762410, C09_3762775, C09_3762777, C09_3762807, C09_37629…	--
BnaC09G0058200ZS	C09_3777536, C09_3777558, C09_3777577, C09_3777929, C09_3777976, C09_3778182, C09_3778311, C09_3778346, C09_3778387, C09_3778868, C09_3779017, C09_3779023, C09_3779160, C09_3779243, C09_3779269, C09_3779352, C09_3779587, C09_3779612, C09_3779622, C09_3779664, C09_3779675, C09_3779682, C09_3779832, C09_3779835, C09_3779860, C09_3779869, C09_3779882, C09_3779916, C09_3779919, C09_3779945, C09_37799…	Calcineurin B-like protein 4 OS=Arabidopsis thaliana GN=CBL4 PE=1 SV=3
BnaC09G0058300ZS	C09_3778868, C09_3779017, C09_3779023, C09_3779160, C09_3779243, C09_3779269, C09_3779352, C09_3779587, C09_3779612, C09_3779622, C09_3779664, C09_3779675, C09_3779682, C09_3779832, C09_3779835, C09_3779860, C09_3779869, C09_3779882, C09_3779916, C09_3779919, C09_3779945, C09_3779952, C09_3779997, C09_3780028, C09_3780209, C09_3780289, C09_3780317, C09_3780319, C09_3780405, C09_3780428, C09_37804…	Dipeptidyl peptidase 8 OS=Mus musculus GN=Dpp8 PE=2 SV=1
BnaC09G0058400ZS	C09_3783595, C09_3783679, C09_3783689, C09_3783722, C09_3783851, C09_3783950, C09_3784237, C09_3784309, C09_3784351, C09_3784772, C09_3784874, C09_3784905, C09_3784962, C09_3784972, C09_3785100, C09_3785123, C09_3785291, C09_3785307, C09_3785476, C09_3785763, C09_3785773, C09_3785795, C09_3785846, C09_3785978, C09_3786198, C09_3786334, C09_3786342, C09_3786562, C09_3786571, C09_3786580, C09_37866…	Phosphatidylinositol 4-kinase gamma 3 OS=Arabidopsis thaliana GN=PI4KG3 PE=2 SV=1
BnaC09G0058500ZS	C09_3797945, C09_3798009, C09_3798018, C09_3798058, C09_3798062, C09_3798068, C09_3798078, C09_3798192, C09_3798556, C09_3798578, C09_3798681, C09_3798734, C09_3798781, C09_3798842, C09_3799023, C09_3799274, C09_3799511, C09_3799547, C09_3800131, C09_3800157, C09_3800164, C09_3800176, C09_3800238, C09_3800490, C09_3800520, C09_3800570, C09_3800576, C09_3800689, C09_3800705, C09_3800850, C09_38008…	GDSL esterase/lipase At4g10955 OS=Arabidopsis thaliana GN=At4g10955 PE=2 SV=1
BnaC09G0058600ZS	C09_3802618, C09_3802717, C09_3802766, C09_3802871, C09_3803084, C09_3803141, C09_3803182, C09_3803251, C09_3803332, C09_3803345, C09_3803362, C09_3803391, C09_3803422, C09_3803501, C09_3803560, C09_3803590, C09_3803636, C09_3803674, C09_3803676, C09_3803688, C09_3803731, C09_3803771, C09_3803783, C09_3803834, C09_3804045, C09_3804048, C09_3804088, C09_3804306, C09_3804411, C09_3804415, C09_38044…	--
BnaC09G0058700ZS	C09_3805259, C09_3805265, C09_3805320, C09_3805887, C09_3806113, C09_3806381, C09_3806446, C09_3806486, C09_3806490, C09_3806545, C09_3806609, C09_3806634, C09_3806635, C09_3806701, C09_3806807, C09_3806811, C09_3806823, C09_3806870, C09_3807129, C09_3807249, C09_3807359, C09_3807379, C09_3807463, C09_3808605, C09_3808628, C09_3808648, C09_3808701, C09_3808758, C09_3809257, C09_3809269, C09_38092…	--
BnaC09G0058800ZS	C09_3811175, C09_3811287, C09_3811347, C09_3811364, C09_3811528, C09_3811582, C09_3811636, C09_3811761, C09_3811902, C09_3812275, C09_3812641, C09_3812647, C09_3812659, C09_3812793, C09_3813051, C09_3813078, C09_3813102, C09_3813104, C09_3813117, C09_3813381, C09_3813416, C09_3813881, C09_3814308, C09_3814386, C09_3814541, C09_3814555, C09_3814560, C09_3814610, C09_3814639, C09_3814649, C09_38148…	Squalene epoxidase 5 OS=Arabidopsis thaliana GN=SQE5 PE=2 SV=2
BnaC09G0058900ZS	C09_3818933, C09_3818998, C09_3819432, C09_3819460, C09_3819469, C09_3819488, C09_3819637, C09_3819640, C09_3819653, C09_3819655, C09_3819690, C09_3819696, C09_3819707, C09_3819710, C09_3819719, C09_3819721, C09_3819729, C09_3819738, C09_3821183, C09_3821348, C09_3821387, C09_3821406, C09_3821432, C09_3821469, C09_3821470, C09_3821601, C09_3821745, C09_3821835, C09_3821863, C09_3821872, C09_38219…	RNA polymerase sigma factor sigE, chloroplastic/mitochondrial OS=Arabidopsis thaliana GN=SIGE PE=1 SV=1
BnaC09G0059000ZS	C09_3823597, C09_3823705, C09_3823996, C09_3824109, C09_3824149, C09_3824233, C09_3824308, C09_3824466, C09_3824485, C09_3824509, C09_3824537, C09_3824555, C09_3824684, C09_3824747, C09_3824834, C09_3824851, C09_3824926, C09_3824951, C09_3825008, C09_3825060, C09_3825283, C09_3825376, C09_3825401, C09_3825409, C09_3825565, C09_3825629, C09_3825656, C09_3825660, C09_3825776, C09_3825806, C09_38259…	Kinesin-like protein NACK1 OS=Nicotiana tabacum GN=NACK1 PE=1 SV=1
BnaC09G0059100ZS	C09_3830707, C09_3830767, C09_3830843, C09_3831301, C09_3831387, C09_3831683, C09_3831732, C09_3831743, C09_3831799, C09_3831808, C09_3831820, C09_3831822, C09_3831852, C09_3831931, C09_3831957, C09_3831966, C09_3832057, C09_3832063, C09_3832071, C09_3832081, C09_3832091, C09_3832190, C09_3832194, C09_3832243, C09_3832260, C09_3832343, C09_3832350, C09_3832353, C09_3832372, C09_3832780, C09_38328…	Probable WRKY transcription factor 30 OS=Arabidopsis thaliana GN=WRKY30 PE=2 SV=1
BnaC09G0059200ZS	C09_3835080, C09_3835432, C09_3835684, C09_3835756, C09_3835876, C09_3835979, C09_3835983, C09_3835992, C09_3836225, C09_3836420, C09_3836450, C09_3836503, C09_3836534, C09_3837183, C09_3837189, C09_3837200, C09_3837241, C09_3837330, C09_3837331, C09_3837352, C09_3838026, C09_3838376, C09_3838522	Arabinogalactan peptide 16 OS=Arabidopsis thaliana GN=AGP16 PE=1 SV=1
BnaC09G0059300ZS	C09_3836225, C09_3836420, C09_3836450, C09_3836503, C09_3836534, C09_3837183, C09_3837189, C09_3837200, C09_3837241, C09_3837330, C09_3837331, C09_3837352, C09_3838026, C09_3838376, C09_3838522, C09_3838931, C09_3838936, C09_3838994, C09_3839022, C09_3839071, C09_3839131, C09_3839404, C09_3839480, C09_3839497, C09_3839534, C09_3839561, C09_3839596, C09_3839795, C09_3839887, C09_3839969, C09_38407…	Inactive leucine-rich repeat receptor-like serine/threonine-protein kinase At5g24100 OS=Arabidopsis thaliana GN=At5g24100 PE=2 SV=1
BnaC09G0059400ZS	C09_3848505, C09_3848520, C09_3848526, C09_3848543, C09_3848554, C09_3848558, C09_3848569, C09_3848587, C09_3848617, C09_3848650, C09_3848693, C09_3848728, C09_3848795, C09_3848820, C09_3848834, C09_3848962, C09_3848963, C09_3849092, C09_3849121, C09_3849123, C09_3849134, C09_3849177, C09_3849240, C09_3849410, C09_3849447, C09_3849603, C09_3849611, C09_3849626, C09_3849629, C09_3849644, C09_38497…	Acidic endochitinase OS=Arabidopsis thaliana GN=CHIB1 PE=2 SV=2
BnaC09G0059500ZS	C09_3865228, C09_3865276, C09_3865279, C09_3865420, C09_3865429, C09_3865445, C09_3865459, C09_3865471, C09_3865565, C09_3865573, C09_3865612, C09_3865671, C09_3865685, C09_3865699, C09_3865711, C09_3865870, C09_3865877, C09_3865888, C09_3866097, C09_3866195, C09_3866284, C09_3866349, C09_3866404, C09_3866475, C09_3866534, C09_3866684, C09_3866698, C09_3866704, C09_3866710, C09_3866746, C09_38667…	Probable peroxidase 61 OS=Arabidopsis thaliana GN=PER61 PE=3 SV=1
BnaC09G0059600ZS	C09_3876883, C09_3877032, C09_3877079, C09_3877084, C09_3877186, C09_3877199, C09_3877232, C09_3877295, C09_3877417, C09_3877473, C09_3877630, C09_3877679, C09_3877707, C09_3877732, C09_3877746, C09_3877752, C09_3877769, C09_3877792, C09_3877831, C09_3877947, C09_3878428, C09_3878760, C09_3878774, C09_3878818, C09_3878976, C09_3879040, C09_3879055, C09_3879056, C09_3879111, C09_3879202, C09_38792…	S-type anion channel SLAH3 OS=Arabidopsis thaliana GN=SLAH3 PE=1 SV=1
BnaC09G0059700ZS	C09_3888256, C09_3889566, C09_3889705, C09_3889714, C09_3889779, C09_3889916, C09_3889920, C09_3890145, C09_3890169	--
BnaC09G0059800ZS	C09_3891954, C09_3891969, C09_3891979, C09_3891985, C09_3891999, C09_3892041, C09_3892059, C09_3892063, C09_3892082, C09_3892103, C09_3892107, C09_3892114, C09_3892130, C09_3892174, C09_3892193, C09_3892444, C09_3892498, C09_3892512, C09_3892536, C09_3893289, C09_3893633, C09_3893654, C09_3893828, C09_3893848, C09_3894302, C09_3894351, C09_3895470, C09_3895802, C09_3895887, C09_3896146	BAHD acyltransferase At5g47980 OS=Arabidopsis thaliana GN=BAHD1 PE=2 SV=1
BnaC09G0059900ZS	C09_3903633, C09_3903684, C09_3904090, C09_3904139, C09_3904256, C09_3904439, C09_3904549, C09_3904792, C09_3904871, C09_3904903, C09_3904953, C09_3905183, C09_3905188, C09_3905390, C09_3905406, C09_3906196, C09_3906256, C09_3906268, C09_3906295, C09_3906403, C09_3906455, C09_3906489, C09_3906628, C09_3906889, C09_3906923, C09_3907032, C09_3907071, C09_3907211, C09_3907331, C09_3907355, C09_39073…	--
BnaC09G0060000ZS	C09_3906403, C09_3906455, C09_3906489, C09_3906628, C09_3906889, C09_3906923, C09_3907032, C09_3907071, C09_3907211, C09_3907331, C09_3907355, C09_3907358, C09_3907395, C09_3907469, C09_3907582, C09_3907700, C09_3907764, C09_3907820, C09_3907857, C09_3907898, C09_3908099, C09_3908554, C09_3908599, C09_3908902, C09_3909034, C09_3909058, C09_3909294, C09_3909328, C09_3909347, C09_3909479, C09_39095…	Kinesin-like protein klp-3 OS=Caenorhabditis elegans GN=klp-3 PE=1 SV=1
BnaC09G0060100ZS	C09_3904090, C09_3904139, C09_3904256, C09_3904439, C09_3904549, C09_3904792, C09_3904871, C09_3904903, C09_3904953, C09_3905183, C09_3905188, C09_3905390, C09_3905406, C09_3906196, C09_3906256, C09_3906268, C09_3906295, C09_3906403, C09_3906455, C09_3906489, C09_3906628, C09_3906889, C09_3906923, C09_3907032, C09_3907071, C09_3907211, C09_3907331, C09_3907355, C09_3907358, C09_3907395, C09_39074…	--
BnaC09G0060200ZS	C09_3909479, C09_3909522, C09_3909908, C09_3909924, C09_3909952, C09_3909992, C09_3910275, C09_3910511, C09_3910702, C09_3910834, C09_3910837, C09_3910854, C09_3910857, C09_3910940, C09_3911024, C09_3911073, C09_3911163, C09_3911209, C09_3911340, C09_3911343, C09_3911421, C09_3911760, C09_3911980, C09_3912088, C09_3912188, C09_3912234, C09_3912333, C09_3912423, C09_3912723, C09_3913345, C09_39134…	--
BnaC09G0060300ZS	C09_3912188, C09_3912234, C09_3912333, C09_3912423, C09_3912723, C09_3913345, C09_3913496, C09_3913509, C09_3913580, C09_3913644, C09_3913817, C09_3913872, C09_3913930, C09_3913948, C09_3913981, C09_3914006, C09_3914065, C09_3914183, C09_3914197, C09_3914380, C09_3914681, C09_3914774, C09_3915059, C09_3915141, C09_3915149, C09_3915438, C09_3915447, C09_3915645, C09_3915709, C09_3915908, C09_39160…	--
BnaC09G0060400ZS	C09_3920064, C09_3920100, C09_3920118, C09_3920150, C09_3920185, C09_3920186, C09_3920230, C09_3920237, C09_3920251, C09_3920462, C09_3920618, C09_3920992, C09_3921168, C09_3929617, C09_3929838, C09_3929859, C09_3930072, C09_3930147, C09_3930198, C09_3930335, C09_3930392, C09_3930966, C09_3931084, C09_3931329, C09_3931468, C09_3931506, C09_3931737, C09_3931751, C09_3931821, C09_3931873, C09_39318…	Probable amino acid permease 7 OS=Arabidopsis thaliana GN=AAP7 PE=2 SV=1
BnaC09G0060500ZS	C09_3929617, C09_3929838, C09_3929859, C09_3930072, C09_3930147, C09_3930198, C09_3930335, C09_3930392, C09_3930966, C09_3931084, C09_3931329, C09_3931468, C09_3931506, C09_3931737, C09_3931751, C09_3931821, C09_3931873, C09_3931892, C09_3931943, C09_3931978, C09_3931990, C09_3931999, C09_3932026, C09_3932058, C09_3932065, C09_3932094, C09_3932135, C09_3932136, C09_3932221, C09_3932285, C09_39324…	--
BnaC09G0060600ZS	C09_3937607, C09_3937658, C09_3937796, C09_3937811, C09_3937814, C09_3937856, C09_3937874, C09_3937877, C09_3937885, C09_3937937, C09_3937998, C09_3938054, C09_3938063, C09_3938078, C09_3938110, C09_3938144, C09_3938186, C09_3938231, C09_3938237, C09_3938279, C09_3938321, C09_3938342, C09_3938351, C09_3938402, C09_3938417, C09_3938429, C09_3938480, C09_3938483, C09_3938510, C09_3938516, C09_39385…	40S ribosomal protein S11-3 OS=Arabidopsis thaliana GN=RPS11C PE=2 SV=2
BnaC09G0060700ZS	C09_3944919, C09_3944929, C09_3944970, C09_3944981, C09_3945131, C09_3945179, C09_3945204, C09_3945234, C09_3945295, C09_3945344, C09_3945371, C09_3945418, C09_3945586, C09_3945727, C09_3945763, C09_3945778, C09_3945787, C09_3945790, C09_3945985, C09_3946051, C09_3946147, C09_3946161, C09_3946169, C09_3946269, C09_3946306, C09_3946508, C09_3946568, C09_3946632, C09_3946794, C09_3946801, C09_39469…	WD repeat-containing protein RUP2 OS=Arabidopsis thaliana GN=RUP2 PE=1 SV=1
BnaC09G0060800ZS	C09_3947505, C09_3947573, C09_3947599, C09_3947639, C09_3947721, C09_3947725, C09_3948151, C09_3948531, C09_3948587, C09_3948681, C09_3948721, C09_3948877, C09_3948882, C09_3948908, C09_3948971, C09_3948984, C09_3948993, C09_3948994, C09_3949007, C09_3949044, C09_3949090, C09_3949096, C09_3949100, C09_3949120, C09_3949141, C09_3949150, C09_3949166, C09_3949360, C09_3949370, C09_3949399, C09_39494…	DNA-directed RNA polymerase III subunit rpc6 OS=Dictyostelium discoideum GN=polr3f PE=3 SV=1
BnaC09G0065100ZS	C09_4230552, C09_4230573, C09_4230628, C09_4230658, C09_4230758, C09_4230770, C09_4230888, C09_4231193, C09_4231810, C09_4231842, C09_4231902, C09_4231976, C09_4231998, C09_4232039, C09_4232124, C09_4233438, C09_4233472, C09_4233475, C09_4233520, C09_4233523, C09_4233551, C09_4233653, C09_4233665, C09_4233700, C09_4233722, C09_4233749, C09_4233771, C09_4233844, C09_4233887, C09_4233951, C09_42339…	Histone deacetylase 5 OS=Arabidopsis thaliana GN=HDA5 PE=1 SV=1
BnaC09G0065200ZS	C09_4233844, C09_4233887, C09_4233951, C09_4233953, C09_4233978, C09_4233986, C09_4234069, C09_4234106, C09_4234365, C09_4234606, C09_4234654, C09_4234693, C09_4234755, C09_4234870, C09_4234933, C09_4235043, C09_4235086, C09_4235117, C09_4235173, C09_4235238, C09_4235361, C09_4235368, C09_4235452, C09_4235642, C09_4236090, C09_4236856, C09_4236866, C09_4236872, C09_4236929, C09_4237024, C09_42377…	Histone deacetylase 5 OS=Arabidopsis thaliana GN=HDA5 PE=1 SV=1
BnaC09G0065300ZS	C09_4244737, C09_4244794, C09_4245363, C09_4245428, C09_4245574, C09_4245816, C09_4246106, C09_4246282, C09_4246469, C09_4246579, C09_4246607, C09_4247782, C09_4248259, C09_4248280, C09_4248390, C09_4248604, C09_4248642, C09_4248671, C09_4248704, C09_4249745, C09_4249752	PLASMODESMATA CALLOSE-BINDING PROTEIN 1 OS=Arabidopsis thaliana GN=PDCB1 PE=1 SV=1
BnaC09G0065400ZS	C09_4247782, C09_4248259, C09_4248280, C09_4248390, C09_4248604, C09_4248642, C09_4248671, C09_4248704, C09_4249745, C09_4249752, C09_4249762, C09_4249985, C09_4252046, C09_4252139, C09_4252494, C09_4252498, C09_4253216, C09_4253271	Protein LEO1 homolog OS=Arabidopsis thaliana GN=VIP4 PE=1 SV=1
BnaC09G0065500ZS	C09_4248259, C09_4248280, C09_4248390, C09_4248604, C09_4248642, C09_4248671, C09_4248704, C09_4249745, C09_4249752, C09_4249762, C09_4249985, C09_4252046, C09_4252139, C09_4252494, C09_4252498	40S ribosomal protein S19-3 OS=Arabidopsis thaliana GN=RPS19C PE=2 SV=1
BnaC09G0065600ZS	C09_4267475, C09_4270820	Ankyrin-2 OS=Homo sapiens GN=ANK2 PE=1 SV=4
BnaC09G0065700ZS	C09_4270820, C09_4271009, C09_4271042, C09_4271065, C09_4271088, C09_4271090, C09_4271098, C09_4271164, C09_4271223, C09_4271283, C09_4271319, C09_4271338, C09_4271725, C09_4271745, C09_4271756, C09_4271768, C09_4271776, C09_4271795, C09_4271818, C09_4272064, C09_4272068, C09_4272173, C09_4272213, C09_4272214, C09_4272223, C09_4272254, C09_4272256, C09_4272287	--
BnaC09G0065800ZS	C09_4276395, C09_4276424, C09_4276611, C09_4276660, C09_4277670, C09_4277994, C09_4278583, C09_4278659, C09_4278743, C09_4279011, C09_4279079, C09_4279264, C09_4279287, C09_4279696, C09_4279784, C09_4279809, C09_4279950, C09_4280143, C09_4280654, C09_4280729, C09_4280891, C09_4281330, C09_4281662, C09_4281670, C09_4281702	Protein AATF OS=Mus musculus GN=Aatf PE=1 SV=1
BnaC09G0065900ZS	C09_4279696, C09_4279784, C09_4279809, C09_4279950, C09_4280143, C09_4280654, C09_4280729, C09_4280891, C09_4281330, C09_4281662, C09_4281670, C09_4281702, C09_4282994, C09_4283488, C09_4283758	--
BnaC09G0066000ZS	C09_4285071, C09_4285113, C09_4285187, C09_4285199, C09_4285202, C09_4285214, C09_4285220, C09_4285275, C09_4285277, C09_4285339, C09_4285342, C09_4285370, C09_4285425, C09_4286076, C09_4286257, C09_4286353, C09_4286490, C09_4286508, C09_4286545, C09_4286669, C09_4286671, C09_4287514, C09_4287692, C09_4287693, C09_4288041, C09_4288047, C09_4288206, C09_4288227, C09_4288267, C09_4288317, C09_42887…	--
BnaC09G0066100ZS	C09_4290972, C09_4291007, C09_4291251, C09_4291346, C09_4291587, C09_4291592, C09_4291667, C09_4291676, C09_4291693, C09_4291716, C09_4291718, C09_4291756, C09_4291789, C09_4291795, C09_4291804, C09_4291831, C09_4291835, C09_4291844, C09_4291936, C09_4291954, C09_4291963, C09_4293037, C09_4293569, C09_4293578, C09_4293617, C09_4293634, C09_4293691, C09_4293720, C09_4293792, C09_4293960, C09_42939…	Two-component response regulator-like APRR1 OS=Arabidopsis thaliana GN=APRR1 PE=1 SV=1
BnaC09G0066200ZS	C09_4296893, C09_4296899, C09_4296907, C09_4296918, C09_4296926, C09_4296956, C09_4296979, C09_4296986, C09_4297019, C09_4297030, C09_4297052, C09_4297053, C09_4297069, C09_4297160, C09_4297356, C09_4297460, C09_4297514, C09_4297582, C09_4297596, C09_4297761, C09_4297800, C09_4297898, C09_4298129, C09_4298196, C09_4298437, C09_4298573, C09_4298632, C09_4298959, C09_4298971, C09_4299230, C09_42992…	Protein NEN2 OS=Arabidopsis thaliana GN=NEN2 PE=2 SV=1
BnaC09G0066300ZS	C09_4300508, C09_4300560, C09_4300591, C09_4300690, C09_4301050, C09_4301146, C09_4301157, C09_4301165, C09_4301224, C09_4301234, C09_4301305, C09_4301460, C09_4301461, C09_4301502, C09_4301507, C09_4301516, C09_4301520, C09_4301562, C09_4301602, C09_4301785, C09_4301901, C09_4301909, C09_4301920, C09_4301930, C09_4301939, C09_4301971, C09_4302017, C09_4302115, C09_4302175, C09_4302205, C09_43022…	--
BnaC09G0066400ZS	C09_4305347, C09_4305375, C09_4305379, C09_4305428, C09_4305528, C09_4305757, C09_4305832, C09_4305838, C09_4305906, C09_4306075, C09_4306233, C09_4306262, C09_4306345, C09_4306367, C09_4306418, C09_4306447, C09_4306462, C09_4306499, C09_4306542, C09_4306576, C09_4306609, C09_4306633, C09_4306713, C09_4306734, C09_4306738, C09_4306776, C09_4306796, C09_4306832, C09_4306975, C09_4307004, C09_43070…	--
BnaC09G0066440ZS	C09_4310027, C09_4310340, C09_4310506, C09_4310657, C09_4310761, C09_4311091, C09_4311152, C09_4311161, C09_4311188, C09_4311705, C09_4311708, C09_4311747, C09_4311753, C09_4311936, C09_4311958, C09_4312129, C09_4312151, C09_4312161, C09_4312178, C09_4312285, C09_4312290, C09_4312296, C09_4312326, C09_4312350, C09_4312439, C09_4312442, C09_4312496, C09_4312518, C09_4313588, C09_4313630, C09_43136…	--
BnaC09G0066480ZS	C09_4310657, C09_4310761, C09_4311091, C09_4311152, C09_4311161, C09_4311188, C09_4311705, C09_4311708, C09_4311747, C09_4311753, C09_4311936, C09_4311958, C09_4312129, C09_4312151, C09_4312161, C09_4312178, C09_4312285, C09_4312290, C09_4312296, C09_4312326, C09_4312350, C09_4312439, C09_4312442, C09_4312496, C09_4312518, C09_4313588, C09_4313630, C09_4313662, C09_4313832, C09_4313969, C09_43140…	--
BnaC09G0066500ZS	C09_4310027, C09_4310340, C09_4310506, C09_4310657, C09_4310761, C09_4311091, C09_4311152, C09_4311161, C09_4311188, C09_4311705, C09_4311708, C09_4311747, C09_4311753, C09_4311936, C09_4311958, C09_4312129, C09_4312151, C09_4312161, C09_4312178, C09_4312285, C09_4312290, C09_4312296, C09_4312326, C09_4312350, C09_4312439, C09_4312442, C09_4312496, C09_4312518, C09_4313588, C09_4313630, C09_43136…	myb domain protein 28 (MYB28); CONTAINS InterPro DOMAIN/s SANT, DNA binding (InterPro IPR001005), Homeodomain like (InterPro IPR009057), Myb, DNA binding (InterPro IPR014778), HTH transcriptional regulator, Myb type, DNA binding (InterPro IPR017930), Homeodomain related (InterPro IPR012287), Myb transcription factor (InterPro IPR015495); BEST Arabidopsis thaliana protein match is myb domain prote…
BnaC09G0066600ZS	C09_4314491, C09_4314562, C09_4314569, C09_4315230, C09_4315305, C09_4315329, C09_4315365, C09_4315402, C09_4315405, C09_4315443, C09_4315444, C09_4315475, C09_4315485, C09_4315495, C09_4315501, C09_4315507, C09_4315542, C09_4315570, C09_4315601, C09_4315606, C09_4315617, C09_4315680, C09_4315696, C09_4315731, C09_4315761, C09_4315766, C09_4315800, C09_4316209, C09_4316211, C09_4316304, C09_43164…	--
BnaC09G0066700ZS	C09_4337099, C09_4337108, C09_4337109, C09_4337185, C09_4337281, C09_4337283, C09_4337375, C09_4337549, C09_4337914, C09_4337987, C09_4338026, C09_4338061, C09_4338075, C09_4338078, C09_4338119, C09_4338173, C09_4338222, C09_4338286, C09_4338343, C09_4338457, C09_4338473, C09_4338947, C09_4340914, C09_4340959, C09_4341102, C09_4341132, C09_4341147, C09_4341160, C09_4341177, C09_4341201, C09_43412…	Terpenoid synthase 25 OS=Arabidopsis thaliana GN=TPS25 PE=2 SV=2
BnaC09G0066800ZS	C09_4341102, C09_4341132, C09_4341147, C09_4341160, C09_4341177, C09_4341201, C09_4341205, C09_4341215, C09_4341239, C09_4341302, C09_4341913, C09_4341916, C09_4342316, C09_4342335, C09_4342390, C09_4342395, C09_4342411, C09_4342423, C09_4342435, C09_4342440, C09_4342455, C09_4343444, C09_4343647, C09_4343655, C09_4345647	Quinone oxidoreductase 1 OS=Escherichia coli (strain K12) GN=qorA PE=1 SV=1
BnaC09G0066900ZS	C09_4350668, C09_4350674, C09_4350715, C09_4350816, C09_4351303, C09_4351703, C09_4352466, C09_4353090	Uncharacterized Rho GTPase-activating protein At5g61530 OS=Arabidopsis thaliana GN=At5g61530 PE=1 SV=2
BnaC09G0067000ZS	C09_4360963, C09_4361895, C09_4361924, C09_4362569, C09_4362704, C09_4363712, C09_4363761, C09_4363819, C09_4364224, C09_4364254, C09_4364785, C09_4364979, C09_4365081, C09_4365361, C09_4365595, C09_4365607, C09_4365637, C09_4365748, C09_4365920, C09_4366009, C09_4366344, C09_4366345	U-box domain-containing protein 52 OS=Arabidopsis thaliana GN=PUB52 PE=2 SV=1
BnaC09G0067100ZS	C09_4368160, C09_4368261, C09_4368749, C09_4368945, C09_4369121, C09_4369122, C09_4369171, C09_4369227, C09_4369244, C09_4369253, C09_4369255, C09_4369312, C09_4369384, C09_4369396, C09_4369414, C09_4369485, C09_4369516, C09_4369576, C09_4369601, C09_4369603, C09_4369782, C09_4369825, C09_4369884, C09_4369929, C09_4369932, C09_4370007, C09_4370029, C09_4370064, C09_4371152, C09_4374582, C09_43745…	U-box domain-containing protein 52 OS=Arabidopsis thaliana GN=PUB52 PE=2 SV=1
BnaC09G0067200ZS	C09_4374884, C09_4376660, C09_4376748, C09_4377831, C09_4377853, C09_4377953	Ethylene-responsive transcription factor ERF107 OS=Arabidopsis thaliana GN=ERF107 PE=2 SV=1
BnaC09G0071200ZS	C09_4626695, C09_4627969	Microtubule-associated protein TORTIFOLIA1 OS=Arabidopsis thaliana GN=TOR1 PE=1 SV=2
BnaC09G0071300ZS	C09_4631441, C09_4631458, C09_4631467, C09_4631504, C09_4631520, C09_4631611, C09_4632571, C09_4632574, C09_4632616, C09_4632652, C09_4632655, C09_4632795, C09_4632826, C09_4632829, C09_4632862, C09_4632910, C09_4633169, C09_4633312, C09_4633326, C09_4633548, C09_4634095, C09_4634300, C09_4634805, C09_4634914, C09_4635041, C09_4635074, C09_4636054, C09_4636148, C09_4636167, C09_4636201, C09_46362…	Transportin-3 OS=Mus musculus GN=Tnpo3 PE=1 SV=1
BnaC09G0071400ZS	C09_4641065, C09_4641133, C09_4641213, C09_4641272, C09_4641300, C09_4641343, C09_4641401, C09_4641403, C09_4641909, C09_4642855, C09_4643241, C09_4643307, C09_4643318, C09_4643324, C09_4643349, C09_4643354, C09_4643401, C09_4644399	--
BnaC09G0071500ZS	C09_4642855, C09_4643241, C09_4643307, C09_4643318, C09_4643324, C09_4643349, C09_4643354, C09_4643401, C09_4644399	Probable beta-1,3-galactosyltransferase 19 OS=Arabidopsis thaliana GN=B3GALT19 PE=2 SV=2
BnaC09G0071600ZS	C09_4648947, C09_4648957, C09_4649001, C09_4649082, C09_4649101, C09_4649146, C09_4649228, C09_4649325, C09_4649341, C09_4649346, C09_4649361, C09_4649398, C09_4649419, C09_4649420, C09_4649440, C09_4649447, C09_4649452, C09_4649503, C09_4649514, C09_4649551, C09_4649580, C09_4649588, C09_4649616, C09_4649657, C09_4649678, C09_4649679, C09_4649760, C09_4649803, C09_4649816, C09_4649877, C09_46498…	Biotin--protein ligase 1, chloroplastic OS=Arabidopsis thaliana GN=HCS1 PE=1 SV=2
BnaC09G0071700ZS	C09_4654022	Putative F-box protein At5g62660 OS=Arabidopsis thaliana GN=At5g62660 PE=3 SV=1
BnaC09G0071800ZS	C09_4668498, C09_4668504, C09_4668509	--
BnaC09G0071900ZS	C09_4668498, C09_4668504, C09_4668509	--
BnaC09G0072000ZS	C09_4668498, C09_4668504, C09_4668509	--
BnaC09G0072100ZS	C09_4689257	WRKY transcription factor 18 OS=Arabidopsis thaliana GN=WRKY18 PE=1 SV=2
BnaC09G0072200ZS	C09_4689257, C09_4691134, C09_4691179, C09_4691784, C09_4691943, C09_4691950, C09_4692830	--
BnaC09G0072300ZS	C09_4691784, C09_4691943, C09_4691950, C09_4692830, C09_4693012, C09_4693020, C09_4694493, C09_4694827	--
BnaC09G0072350ZS	C09_4693012, C09_4693020, C09_4694493, C09_4694827, C09_4695327, C09_4695658, C09_4696250, C09_4696680, C09_4696704, C09_4696728, C09_4698733	--
BnaC09G0072400ZS	C09_4711505, C09_4711541, C09_4711797, C09_4711816, C09_4711836, C09_4712337, C09_4712450, C09_4712484, C09_4712514, C09_4712613, C09_4712693, C09_4712808, C09_4712822, C09_4712859, C09_4712864, C09_4712957, C09_4712984, C09_4712987, C09_4713128, C09_4713809, C09_4713852, C09_4713998, C09_4714889, C09_4714894, C09_4715641, C09_4715804, C09_4715813, C09_4715943, C09_4715952, C09_4715982, C09_47159…	LRR receptor-like serine/threonine-protein kinase FEI 1 OS=Arabidopsis thaliana GN=FEI1 PE=1 SV=1
BnaC09G0072500ZS	C09_4715641, C09_4715804, C09_4715813, C09_4715943, C09_4715952, C09_4715982, C09_4715996, C09_4716000, C09_4716060, C09_4716069, C09_4716081, C09_4716082, C09_4716126, C09_4716162, C09_4716229, C09_4717502, C09_4718123, C09_4718222, C09_4718491, C09_4719117, C09_4719127, C09_4719151, C09_4719246	--
BnaC09G0072600ZS	C09_4722052, C09_4722181, C09_4722657, C09_4723609, C09_4724764, C09_4724874, C09_4724886, C09_4724911, C09_4724950, C09_4724966, C09_4724979	--
BnaC09G0072700ZS	C09_4723609, C09_4724764, C09_4724874, C09_4724886, C09_4724911, C09_4724950, C09_4724966, C09_4724979, C09_4725070, C09_4729355, C09_4730247, C09_4733690, C09_4733740, C09_4733759, C09_4733761, C09_4733814, C09_4733828, C09_4733849, C09_4734011, C09_4734034, C09_4734087, C09_4734176, C09_4734190, C09_4734256, C09_4734259, C09_4734304, C09_4734334, C09_4734343, C09_4734401, C09_4734494, C09_47345…	--
BnaC09G0072800ZS	C09_4743108, C09_4743238, C09_4743305, C09_4743354, C09_4743483, C09_4743508, C09_4743510, C09_4743552, C09_4743588, C09_4743697, C09_4743732, C09_4743736, C09_4743891, C09_4744570, C09_4744903, C09_4744908, C09_4744980, C09_4745012, C09_4745022, C09_4745041, C09_4745077, C09_4745110, C09_4745179, C09_4745516, C09_4745615, C09_4745633, C09_4745644, C09_4745666, C09_4745690, C09_4745691, C09_47457…	--
BnaC09G0072900ZS	C09_4748114, C09_4748166, C09_4748174, C09_4748209, C09_4748218, C09_4748233, C09_4748336, C09_4748459, C09_4748640, C09_4748673, C09_4748755, C09_4748758, C09_4749130, C09_4749142, C09_4749173, C09_4749309, C09_4749372, C09_4749466, C09_4749691, C09_4749726, C09_4749877, C09_4750223, C09_4750260, C09_4750270, C09_4750316, C09_4750368, C09_4750469, C09_4750546, C09_4751134, C09_4751399, C09_47517…	1-deoxy-D-xylulose 5-phosphate reductoisomerase, chloroplastic OS=Arabidopsis thaliana GN=DXR PE=2 SV=2
BnaC09G0073000ZS	C09_4751798, C09_4751801, C09_4752103, C09_4752106, C09_4752123, C09_4752132, C09_4752134, C09_4752313, C09_4752571, C09_4752621, C09_4752655, C09_4752720, C09_4752766, C09_4752801, C09_4752928, C09_4752961, C09_4752992, C09_4753035, C09_4753052, C09_4753382, C09_4754587, C09_4754707, C09_4754710, C09_4754752, C09_4754788, C09_4754932, C09_4754933, C09_4755055, C09_4755060, C09_4755087, C09_47552…	Peroxisomal membrane protein PEX14 OS=Arabidopsis thaliana GN=PEX14 PE=1 SV=2
BnaC09G0073100ZS	C09_4763059, C09_4763542, C09_4763670, C09_4763768, C09_4763916, C09_4763988, C09_4764011, C09_4764219, C09_4764417, C09_4764531, C09_4764599, C09_4764611, C09_4764621, C09_4764780, C09_4765161, C09_4765172, C09_4765228, C09_4765528, C09_4765531, C09_4765546, C09_4765547, C09_4765634, C09_4765675, C09_4765724, C09_4765914, C09_4765945, C09_4765977, C09_4766001, C09_4766004, C09_4766149, C09_47661…	--
BnaC09G0073200ZS	C09_4764417, C09_4764531, C09_4764599, C09_4764611, C09_4764621, C09_4764780, C09_4765161, C09_4765172, C09_4765228, C09_4765528, C09_4765531, C09_4765546, C09_4765547, C09_4765634, C09_4765675, C09_4765724, C09_4765914, C09_4765945, C09_4765977, C09_4766001, C09_4766004, C09_4766149, C09_4766192, C09_4766241, C09_4766316, C09_4766359, C09_4766398, C09_4766478, C09_4766550, C09_4766590, C09_47666…	Rac-like GTP-binding protein ARAC10 OS=Arabidopsis thaliana GN=ARAC10 PE=1 SV=1
BnaC09G0073300ZS	C09_4768831, C09_4769196, C09_4769656, C09_4769870, C09_4770431, C09_4771891, C09_4771961, C09_4772005, C09_4772161, C09_4773888, C09_4773891, C09_4773999, C09_4774037, C09_4774168, C09_4774228, C09_4774293, C09_4774458, C09_4774544, C09_4774555, C09_4774562, C09_4774723, C09_4774845, C09_4774871, C09_4774888, C09_4774971, C09_4774972, C09_4775041, C09_4775188, C09_4775220, C09_4775237, C09_47752…	--
BnaC09G0073400ZS	C09_4790729, C09_4790900, C09_4791184, C09_4791298, C09_4791303, C09_4791378, C09_4791415, C09_4791470, C09_4791510, C09_4791533, C09_4791585, C09_4791623, C09_4791673, C09_4791803, C09_4791813, C09_4791860, C09_4791950, C09_4792001, C09_4792040, C09_4792072, C09_4792091, C09_4792107, C09_4792741, C09_4792886, C09_4792924, C09_4792966, C09_4793185, C09_4793274, C09_4793421, C09_4793593, C09_47938…	Nucleobase-ascorbate transporter 6 OS=Arabidopsis thaliana GN=NAT6 PE=2 SV=2
BnaC09G0073500ZS	C09_4795934, C09_4795980, C09_4796129, C09_4796131, C09_4796158, C09_4796203, C09_4796307, C09_4796334, C09_4796433, C09_4796442, C09_4796551, C09_4796709, C09_4796852, C09_4796862, C09_4797171, C09_4797208, C09_4797286, C09_4797311, C09_4797319, C09_4797366, C09_4797470, C09_4797520, C09_4797538, C09_4797553, C09_4797555, C09_4797602, C09_4797701, C09_4797781, C09_4797823, C09_4797858, C09_47978…	--

## Sheet: Table S5
Table S5. Candidate genes identified by cross-analysis of SSA results in two organs.
GeneID	Function
BnaC09G0057700ZS	--
BnaC09G0057800ZS	CDPK-related kinase 4 OS=Arabidopsis thaliana GN=CRK4 PE=2 SV=1
BnaC09G0057900ZS	Probable 6-phosphogluconolactonase 5, chloroplastic OS=Arabidopsis thaliana GN=EMB2024 PE=2 SV=1
BnaC09G0058000ZS	Glucan endo-1,3-beta-glucosidase OS=Triticum aestivum GN=GLC1 PE=2 SV=1
BnaC09G0058100ZS	--
BnaC09G0058200ZS	Calcineurin B-like protein 4 OS=Arabidopsis thaliana GN=CBL4 PE=1 SV=3
BnaC09G0058300ZS	Dipeptidyl peptidase 8 OS=Mus musculus GN=Dpp8 PE=2 SV=1
BnaC09G0058400ZS	Phosphatidylinositol 4-kinase gamma 3 OS=Arabidopsis thaliana GN=PI4KG3 PE=2 SV=1
BnaC09G0058500ZS	GDSL esterase/lipase At4g10955 OS=Arabidopsis thaliana GN=At4g10955 PE=2 SV=1
BnaC09G0058600ZS	--
BnaC09G0058700ZS	--
BnaC09G0058800ZS	Squalene epoxidase 5 OS=Arabidopsis thaliana GN=SQE5 PE=2 SV=2
BnaC09G0058900ZS	RNA polymerase sigma factor sigE, chloroplastic/mitochondrial OS=Arabidopsis thaliana GN=SIGE PE=1 SV=1
BnaC09G0059000ZS	Kinesin-like protein NACK1 OS=Nicotiana tabacum GN=NACK1 PE=1 SV=1
BnaC09G0059100ZS	Probable WRKY transcription factor 30 OS=Arabidopsis thaliana GN=WRKY30 PE=2 SV=1
BnaC09G0059200ZS	Arabinogalactan peptide 16 OS=Arabidopsis thaliana GN=AGP16 PE=1 SV=1
BnaC09G0059300ZS	Inactive leucine-rich repeat receptor-like serine/threonine-protein kinase At5g24100 OS=Arabidopsis thaliana GN=At5g24100 PE=2 SV=1
BnaC09G0059400ZS	Acidic endochitinase OS=Arabidopsis thaliana GN=CHIB1 PE=2 SV=2
BnaC09G0059500ZS	Probable peroxidase 61 OS=Arabidopsis thaliana GN=PER61 PE=3 SV=1
BnaC09G0059600ZS	S-type anion channel SLAH3 OS=Arabidopsis thaliana GN=SLAH3 PE=1 SV=1
BnaC09G0059700ZS	--
BnaC09G0059800ZS	BAHD acyltransferase At5g47980 OS=Arabidopsis thaliana GN=BAHD1 PE=2 SV=1
BnaC09G0059900ZS	--
BnaC09G0060000ZS	Kinesin-like protein klp-3 OS=Caenorhabditis elegans GN=klp-3 PE=1 SV=1
BnaC09G0060100ZS	--
BnaC09G0060200ZS	--
BnaC09G0060300ZS	--
BnaC09G0060400ZS	Probable amino acid permease 7 OS=Arabidopsis thaliana GN=AAP7 PE=2 SV=1
BnaC09G0060500ZS	--
BnaC09G0060600ZS	40S ribosomal protein S11-3 OS=Arabidopsis thaliana GN=RPS11C PE=2 SV=2
BnaC09G0060700ZS	WD repeat-containing protein RUP2 OS=Arabidopsis thaliana GN=RUP2 PE=1 SV=1
BnaC09G0060800ZS	DNA-directed RNA polymerase III subunit rpc6 OS=Dictyostelium discoideum GN=polr3f PE=3 SV=1
BnaC09G0065100ZS	Histone deacetylase 5 OS=Arabidopsis thaliana GN=HDA5 PE=1 SV=1
BnaC09G0065200ZS	Histone deacetylase 5 OS=Arabidopsis thaliana GN=HDA5 PE=1 SV=1
BnaC09G0065300ZS	PLASMODESMATA CALLOSE-BINDING PROTEIN 1 OS=Arabidopsis thaliana GN=PDCB1 PE=1 SV=1
BnaC09G0065400ZS	Protein LEO1 homolog OS=Arabidopsis thaliana GN=VIP4 PE=1 SV=1
BnaC09G0065500ZS	40S ribosomal protein S19-3 OS=Arabidopsis thaliana GN=RPS19C PE=2 SV=1
BnaC09G0065600ZS	Ankyrin-2 OS=Homo sapiens GN=ANK2 PE=1 SV=4
BnaC09G0065700ZS	--
BnaC09G0065800ZS	Protein AATF OS=Mus musculus GN=Aatf PE=1 SV=1
BnaC09G0065900ZS	--
BnaC09G0066000ZS	--
BnaC09G0066100ZS	Two-component response regulator-like APRR1 OS=Arabidopsis thaliana GN=APRR1 PE=1 SV=1
BnaC09G0066200ZS	Protein NEN2 OS=Arabidopsis thaliana GN=NEN2 PE=2 SV=1
BnaC09G0066300ZS	--
BnaC09G0066400ZS	--
BnaC09G0066440ZS	--
BnaC09G0066480ZS	--
BnaC09G0066500ZS	myb domain protein 28 (MYB28); CONTAINS InterPro DOMAIN/s SANT, DNA binding (InterPro IPR001005), Homeodomain like (InterPro IPR009057), Myb, DNA binding (InterPro IPR014778), HTH transcriptional regulator, Myb type, DNA binding (InterPro IPR017930), Homeodomain related (InterPro IPR012287), Myb transcription factor (InterPro IPR015495); BEST Arabidopsis thaliana protein match is myb domain prote…
BnaC09G0066600ZS	--
BnaC09G0066700ZS	Terpenoid synthase 25 OS=Arabidopsis thaliana GN=TPS25 PE=2 SV=2
BnaC09G0066800ZS	Quinone oxidoreductase 1 OS=Escherichia coli (strain K12) GN=qorA PE=1 SV=1
BnaC09G0066900ZS	Uncharacterized Rho GTPase-activating protein At5g61530 OS=Arabidopsis thaliana GN=At5g61530 PE=1 SV=2
BnaC09G0067000ZS	U-box domain-containing protein 52 OS=Arabidopsis thaliana GN=PUB52 PE=2 SV=1
BnaC09G0067100ZS	U-box domain-containing protein 52 OS=Arabidopsis thaliana GN=PUB52 PE=2 SV=1
BnaC09G0067200ZS	Ethylene-responsive transcription factor ERF107 OS=Arabidopsis thaliana GN=ERF107 PE=2 SV=1
BnaC09G0071300ZS	Transportin-3 OS=Mus musculus GN=Tnpo3 PE=1 SV=1
BnaC09G0071400ZS	--
BnaC09G0071500ZS	Probable beta-1,3-galactosyltransferase 19 OS=Arabidopsis thaliana GN=B3GALT19 PE=2 SV=2
BnaC09G0071600ZS	Biotin--protein ligase 1, chloroplastic OS=Arabidopsis thaliana GN=HCS1 PE=1 SV=2
BnaC09G0071700ZS	Putative F-box protein At5g62660 OS=Arabidopsis thaliana GN=At5g62660 PE=3 SV=1
BnaC09G0071800ZS	--
BnaC09G0071900ZS	--
BnaC09G0072000ZS	--
BnaC09G0072100ZS	WRKY transcription factor 18 OS=Arabidopsis thaliana GN=WRKY18 PE=1 SV=2
BnaC09G0072200ZS	--
BnaC09G0072300ZS	--
BnaC09G0072350ZS	--
BnaC09G0072400ZS	LRR receptor-like serine/threonine-protein kinase FEI 1 OS=Arabidopsis thaliana GN=FEI1 PE=1 SV=1
BnaC09G0072500ZS	--
BnaC09G0072600ZS	--
BnaC09G0072700ZS	--
BnaC09G0072800ZS	--
BnaC09G0072900ZS	1-deoxy-D-xylulose 5-phosphate reductoisomerase, chloroplastic OS=Arabidopsis thaliana GN=DXR PE=2 SV=2
BnaC09G0073000ZS	Peroxisomal membrane protein PEX14 OS=Arabidopsis thaliana GN=PEX14 PE=1 SV=2
BnaC09G0073100ZS	--
BnaC09G0073200ZS	Rac-like GTP-binding protein ARAC10 OS=Arabidopsis thaliana GN=ARAC10 PE=1 SV=1
BnaC09G0073300ZS	--
BnaC09G0073400ZS	Nucleobase-ascorbate transporter 6 OS=Arabidopsis thaliana GN=NAT6 PE=2 SV=2
BnaC09G0073500ZS	--

## Sheet: Table S6
Table S6. Positions of SNPs significantly associated with GSL content in leaves.
Trait	SNP	Chromsome	Position	P
1MeGBS	A3_7201786	A03	7201786	1.48e-07
	A3_7201807	A03	7201807	6.19e-08
	A3_7201903	A03	7201903	2.64e-08
	A3_7202012	A03	7202012	7.35e-08
	A3_7202098	A03	7202098	1.02e-08
	A9_13764024	A09	13764024	1.46e-08
	A9_13764617	A09	13764617	4.08e-10
	A9_14032029	A09	14032029	9.26e-10
	A9_14037646	A09	14037646	2.66e-09
	A9_43666115	A09	43666115	1.06e-07
	A9_43666128	A09	43666128	1.08e-07
	C1_16826461	C01	16826461	1.48e-07
	C1_16867193	C01	16867193	1.64e-07
	C1_16924871	C01	16924871	2.12e-08
	C1_16924879	C01	16924879	3.75e-08
	C1_16924929	C01	16924929	9.36e-09
	C1_16934963	C01	16934963	1.47e-07
	C1_16936864	C01	16936864	8.64e-08
	C8_25262803	C08	25262803	1.66e-07
	C8_25262805	C08	25262805	1.66e-07
TIND	A9_13764024	A09	13764024	1.66e-07
	A9_13764617	A09	13764617	2.2e-09
TALI	A9_3776318	A09	3776318	1.76e-08
	A9_3776337	A09	3776337	4.01e-08
	A9_4049539	A09	4049539	1.75e-07
	A9_4096864	A09	4096864	2.27e-07
	A9_4234065	A09	4234065	1.1e-08
	A9_4234077	A09	4234077	2.41e-08
	A9_4234094	A09	4234094	1.09e-07
	A9_4235625	A09	4235625	1.9e-07
	A9_4302044	A09	4302044	9.31e-08
GST	A1_1446702	A01	1446702	1.08e-07
	A1_1446703	A01	1446703	1.08e-07
	A9_4243785	A09	4243785	9.73e-08
	A9_4243866	A09	4243866	5.33e-08
	A9_4292386	A09	4292386	1.4e-07
	A9_4775006	A09	4775006	5.7e-08
	A9_4797916	A09	4797916	7.13e-08
	A9_5865085	A09	5865085	1.64e-07
	A9_5865089	A09	5865089	2.24e-07
	A9_5868998	A09	5868998	2.19e-07
	A9_57969180	A09	57969180	4.96e-08
	A9_57969216	A09	57969216	1.42e-07
	C5_29968266	C05	29968266	3.73e-08
	C5_29968284	C05	29968284	2.5e-08
	C9_1131906	C09	1131906	2.6e-10
	C9_1131986	C09	1131986	6.99e-11
	C9_2184400	C09	2184400	6.97e-08
	C9_2185722	C09	2185722	6.38e-08
	C9_2189157	C09	2189157	8.5e-08
	C9_2193090	C09	2193090	2.06e-07
	C9_2303317	C09	2303317	7.15e-09
	C9_2303323	C09	2303323	1.77e-09
	C9_2345898	C09	2345898	1.56e-07
	C9_2485490	C09	2485490	1.73e-07
	C9_2489484	C09	2489484	8.97e-09
	C9_2489641	C09	2489641	3.21e-08
	C9_2492555	C09	2492555	3.45e-08
	C9_2492582	C09	2492582	1.91e-08
	C9_2492796	C09	2492796	3.7e-08
	C9_2492938	C09	2492938	1.17e-08
	C9_2494173	C09	2494173	1.25e-08
	C9_2494372	C09	2494372	3.87e-08
	C9_2494808	C09	2494808	6.64e-08
	C9_2527307	C09	2527307	7.05e-08
	C9_2528872	C09	2528872	6.47e-09
	C9_2544073	C09	2544073	2.27e-07
	C9_2544113	C09	2544113	1.09e-07
	C9_3572842	C09	3572842	1.76e-07
	C9_3573129	C09	3573129	1.07e-07
	C9_3577771	C09	3577771	4.17e-08
	C9_3577786	C09	3577786	4.5e-08
	C9_3578185	C09	3578185	6.42e-08
	C9_3579527	C09	3579527	2e-08
	C9_3579726	C09	3579726	3.54e-08
	C9_3579754	C09	3579754	2.03e-07
	C9_3585263	C09	3585263	2.71e-08
	C9_3585885	C09	3585885	1.49e-08
	C9_3585896	C09	3585896	7.69e-08
	C9_3585917	C09	3585917	3.5e-08
	C9_3585938	C09	3585938	9.8e-09
	C9_3585942	C09	3585942	1.94e-07
	C9_3585981	C09	3585981	5.81e-09
	C9_3588118	C09	3588118	3.8e-08
	C9_3588232	C09	3588232	2.98e-08
	C9_3594672	C09	3594672	1.67e-07
	C9_3595231	C09	3595231	2.35e-08
	C9_3595628	C09	3595628	8.86e-08
	C9_3595705	C09	3595705	2.11e-07
	C9_3597386	C09	3597386	3.37e-08
	C9_3597512	C09	3597512	5.39e-08
	C9_3597916	C09	3597916	6.08e-08
	C9_3603293	C09	3603293	1.64e-07
	C9_3603690	C09	3603690	1.55e-08
	C9_3604425	C09	3604425	4.9e-08
	C9_3606583	C09	3606583	4.24e-08
	C9_3606710	C09	3606710	9e-08
	C9_3608092	C09	3608092	1.77e-07
	C9_3612946	C09	3612946	2.27e-08
	C9_3995139	C09	3995139	7.72e-09
	C9_3995775	C09	3995775	1.49e-07
	C9_4001524	C09	4001524	4.91e-08
	C9_4002200	C09	4002200	6.13e-09
	C9_4004005	C09	4004005	6.11e-08
	C9_4284298	C09	4284298	2.14e-07
	C9_4286257	C09	4286257	7.16e-10
	C9_4296893	C09	4296893	2.13e-07
	C9_4296899	C09	4296899	1.97e-07
	C9_4296918	C09	4296918	1.89e-07
	C9_4296926	C09	4296926	1.21e-07
	C9_4299455	C09	4299455	1.78e-07
	C9_4300131	C09	4300131	1.8e-07
	C9_4303285	C09	4303285	2.15e-07
	C9_4309859	C09	4309859	9.62e-08
	C9_4309885	C09	4309885	2.6e-08
	C9_4315696	C09	4315696	2.07e-07
	C9_4315731	C09	4315731	1.56e-08
	C9_4315761	C09	4315761	4.47e-10
	C9_4315766	C09	4315766	2.45e-10
	C9_4315800	C09	4315800	1.02e-08
	C9_4335568	C09	4335568	1.59e-07
	C9_4336283	C09	4336283	1.49e-09
	C9_4336379	C09	4336379	7.75e-08
	C9_4336422	C09	4336422	1.73e-07
	C9_4337109	C09	4337109	7.56e-08
	C9_4337283	C09	4337283	9.53e-08
	C9_4337375	C09	4337375	1.66e-07
	C9_4874204	C09	4874204	9.49e-08
	C9_4889075	C09	4889075	3.22e-08
Total	A9_4234065	A09	4234065	1.21e-07
	A9_4234077	A09	4234077	1.37e-07
	C5_9707976	C05	9707976	4.1e-09
	C5_9707977	C05	9707977	4.1e-09

## Sheet: Table S7
Table S7. Positions of SNPs significantly associated with GSL content in seeds.
Trait	SNP	Chromsome	Position	P
OHGBS	C2_62002693	C02	62002693	2.13e-07
	C2_62015704	C02	62015704	1.14e-07
	C2_62016576	C02	62016576	8.97e-08
GBS	A9_57696356	A09	57696356	4.71e-08
	A9_57696367	A09	57696367	2.6e-10
	A9_57696397	A09	57696397	2.24e-10
	A9_57696423	A09	57696423	9.38e-10
	A9_57696437	A09	57696437	5.62e-10
	C8_7049190	C08	7049190	1.57e-08
	C8_7049212	C08	7049212	2.19e-07
	C9_15869182	C09	15869182	2.35e-09
	C9_15870955	C09	15870955	1.16e-07
1MeGBS	A3_15501479	A03	15501479	1.98e-07
	A3_15508018	A03	15508018	1.5e-07
	A3_15512363	A03	15512363	2.01e-07
	A3_15512367	A03	15512367	2.01e-07
	A3_15512384	A03	15512384	1.01e-07
	C9_58346343	C09	58346343	8.38e-09
	C9_58346347	C09	58346347	8.38e-09
	C9_58346362	C09	58346362	7.35e-08
TIND	C2_61990188	C02	61990188	1.52e-07
	C2_62002693	C02	62002693	1.72e-07
	C2_62016576	C02	62016576	1.99e-07
TALI	A2_34318896	A02	34318896	8.93e-08
	A2_34320533	A02	34320533	8.34e-08
	A2_34326396	A02	34326396	1.06e-07
	A2_34371337	A02	34371337	3.19e-08
	A9_2768772	A09	2768772	2.02e-08
	A9_2771944	A09	2771944	1.08e-07
	A9_2771960	A09	2771960	1.89e-07
	A9_2774214	A09	2774214	2.57e-08
	A9_2812577	A09	2812577	9.79e-08
	A9_2813831	A09	2813831	8.74e-08
	A9_2816184	A09	2816184	7.81e-09
	A9_2816191	A09	2816191	7.23e-08
	A9_2846597	A09	2846597	2.24e-07
	A9_2864485	A09	2864485	3.61e-08
	A9_2864497	A09	2864497	3.29e-08
	A9_2864536	A09	2864536	1.13e-07
	A9_2865110	A09	2865110	5.91e-08
	A9_2874046	A09	2874046	2.01e-08
	A9_2874092	A09	2874092	1.96e-07
	A9_2874175	A09	2874175	5.21e-08
	A9_2874253	A09	2874253	1.47e-07
	A9_2874268	A09	2874268	1.03e-07
	A9_2874293	A09	2874293	4.08e-08
	A9_2887943	A09	2887943	8.55e-08
	A9_3033604	A09	3033604	1.25e-07
	A9_3040540	A09	3040540	1.28e-07
	A9_3041929	A09	3041929	6.83e-08
	A9_3042373	A09	3042373	1.62e-07
	A9_3042387	A09	3042387	7.37e-08
	A9_3042391	A09	3042391	7.37e-08
	A9_3217685	A09	3217685	2e-07
	A9_3222040	A09	3222040	5.69e-09
	A9_3222117	A09	3222117	5.68e-08
	A9_3282219	A09	3282219	1.21e-07
	A9_3285940	A09	3285940	4.25e-08
	A9_3288499	A09	3288499	1.71e-07
	A9_3289057	A09	3289057	6.16e-08
	A9_3495384	A09	3495384	2.47e-08
	A9_3496193	A09	3496193	7.48e-08
	A9_3498666	A09	3498666	9.14e-09
	A9_3498699	A09	3498699	2.37e-09
	A9_3507421	A09	3507421	4.04e-08
	A9_3507443	A09	3507443	9.39e-08
	A9_3507444	A09	3507444	4.27e-08
	A9_3507459	A09	3507459	8.94e-08
	A9_3507464	A09	3507464	1.06e-07
	A9_3512110	A09	3512110	1.45e-07
	A9_3512213	A09	3512213	1.4e-07
	A9_3513127	A09	3513127	3.25e-10
	A9_3513142	A09	3513142	8.16e-08
	A9_3513344	A09	3513344	1.2e-09
	A9_3514231	A09	3514231	2.12e-07
	A9_3520391	A09	3520391	1.99e-08
	A9_3521313	A09	3521313	9.62e-10
	A9_3521466	A09	3521466	5.36e-09
	A9_3521523	A09	3521523	3.51e-08
	A9_3521555	A09	3521555	2.75e-09
	A9_3521607	A09	3521607	1.75e-07
	A9_3525921	A09	3525921	2.72e-08
	A9_3526072	A09	3526072	1.6e-07
	A9_3527463	A09	3527463	4.82e-10
	A9_3532566	A09	3532566	1.5e-10
	A9_3532716	A09	3532716	1.36e-09
	A9_3532726	A09	3532726	1.36e-09
	A9_3532769	A09	3532769	7.17e-11
	A9_3532809	A09	3532809	4.2e-10
	A9_3532830	A09	3532830	7.16e-12
	A9_3534432	A09	3534432	5.22e-09
	A9_3535401	A09	3535401	1.09e-09
	A9_3536712	A09	3536712	9.71e-08
	A9_3536972	A09	3536972	6.7e-12
	A9_3539031	A09	3539031	3.68e-08
	A9_3541956	A09	3541956	2.27e-08
	A9_3542041	A09	3542041	4.46e-08
	A9_3543506	A09	3543506	7.92e-10
	A9_3544903	A09	3544903	1.43e-07
	A9_3545631	A09	3545631	1.95e-07
	A9_3547982	A09	3547982	1.27e-07
	A9_3559605	A09	3559605	3.5e-09
	A9_3560834	A09	3560834	2.84e-08
	A9_3562117	A09	3562117	6.41e-09
	A9_3562428	A09	3562428	1.38e-07
	A9_3562670	A09	3562670	2.53e-10
	A9_3562788	A09	3562788	9.29e-11
	A9_3563113	A09	3563113	1.19e-09
	A9_3563339	A09	3563339	4.01e-09
	A9_3564585	A09	3564585	3.81e-11
	A9_3564676	A09	3564676	1.98e-09
	A9_3564806	A09	3564806	6.34e-09
	A9_3564844	A09	3564844	4.68e-08
	A9_3564885	A09	3564885	2.39e-09
	A9_3564993	A09	3564993	9.64e-10
	A9_3565015	A09	3565015	2.79e-09
	A9_3565067	A09	3565067	6.13e-10
	A9_3565097	A09	3565097	3.77e-09
	A9_3565109	A09	3565109	3.77e-09
	A9_3565201	A09	3565201	1.46e-08
	A9_3565361	A09	3565361	1.95e-08
	A9_3565390	A09	3565390	1.2e-08
	A9_3565430	A09	3565430	3.17e-09
	A9_3565456	A09	3565456	4.53e-11
	A9_3565481	A09	3565481	2.94e-11
	A9_3565679	A09	3565679	1.48e-07
	A9_3565826	A09	3565826	8.74e-08
	A9_3565883	A09	3565883	1.83e-09
	A9_3567235	A09	3567235	3.98e-09
	A9_3567394	A09	3567394	1.61e-07
	A9_3601443	A09	3601443	1.81e-07
	A9_3603442	A09	3603442	6.78e-10
	A9_3603580	A09	3603580	5.26e-09
	A9_3603997	A09	3603997	1.22e-07
	A9_3617239	A09	3617239	9.21e-08
	A9_3640028	A09	3640028	2.63e-08
	A9_3640043	A09	3640043	2.63e-08
	A9_3640093	A09	3640093	6.51e-08
	A9_3641268	A09	3641268	1.42e-07
	A9_3641357	A09	3641357	1.32e-07
	A9_3641385	A09	3641385	1.83e-07
	A9_3642471	A09	3642471	1.97e-10
	A9_3642484	A09	3642484	2.35e-10
	A9_3642501	A09	3642501	2.9e-10
	A9_3642565	A09	3642565	1.21e-09
	A9_3642597	A09	3642597	7.66e-10
	A9_3643242	A09	3643242	4.07e-09
	A9_3643374	A09	3643374	9.01e-08
	A9_3643440	A09	3643440	1.46e-07
	A9_3643453	A09	3643453	1.71e-07
	A9_3643460	A09	3643460	1.69e-07
	A9_3645830	A09	3645830	1.12e-07
	A9_3646024	A09	3646024	4.88e-08
	A9_3646171	A09	3646171	2.44e-08
	A9_3646312	A09	3646312	1.89e-07
	A9_3646436	A09	3646436	3.41e-08
	A9_3646936	A09	3646936	6.48e-08
	A9_3648711	A09	3648711	1.89e-07
	A9_3648912	A09	3648912	3.29e-08
	A9_3648938	A09	3648938	6.72e-09
	A9_3649027	A09	3649027	2.25e-08
	A9_3649031	A09	3649031	1.1e-07
	A9_3655686	A09	3655686	3.72e-08
	A9_3682596	A09	3682596	7.72e-08
	A9_3715166	A09	3715166	2.11e-07
	A9_3715180	A09	3715180	9.25e-08
	A9_3740886	A09	3740886	6.32e-09
	A9_3755031	A09	3755031	1.97e-08
	A9_3769291	A09	3769291	2.23e-07
	A9_3769320	A09	3769320	1.38e-07
	A9_3772183	A09	3772183	2.04e-08
	A9_3772258	A09	3772258	3.48e-09
	A9_3772264	A09	3772264	3.48e-09
	A9_3776318	A09	3776318	4.98e-08
	A9_3778248	A09	3778248	5.99e-09
	A9_3778324	A09	3778324	1.02e-08
	A9_3778355	A09	3778355	1.94e-07
	A9_3778374	A09	3778374	1.43e-07
	A9_3779048	A09	3779048	2.23e-09
	A9_3779712	A09	3779712	1.56e-08
	A9_3784616	A09	3784616	3.69e-08
	A9_3788762	A09	3788762	2.82e-08
	A9_3794211	A09	3794211	7.28e-08
	A9_3794260	A09	3794260	1.7e-07
	A9_3794301	A09	3794301	3.85e-09
	A9_3794322	A09	3794322	3.96e-08
	A9_3806450	A09	3806450	1.51e-07
	A9_3806458	A09	3806458	1.51e-07
	A9_3806465	A09	3806465	8.3e-08
	A9_3806480	A09	3806480	1.49e-07
	A9_3807391	A09	3807391	1.54e-09
	A9_3807730	A09	3807730	2.99e-11
	A9_3808414	A09	3808414	6.6e-08
	A9_3808937	A09	3808937	7.97e-08
	A9_3809392	A09	3809392	2.81e-09
	A9_3809780	A09	3809780	2.27e-08
	A9_3812113	A09	3812113	8.28e-08
	A9_3812196	A09	3812196	6.78e-10
	A9_3812401	A09	3812401	9.26e-08
	A9_3812467	A09	3812467	9.65e-10
	A9_3813463	A09	3813463	1.25e-07
	A9_3816188	A09	3816188	6.06e-10
	A9_3819135	A09	3819135	1.32e-07
	A9_3828834	A09	3828834	1.65e-07
	A9_3829022	A09	3829022	1.08e-08
	A9_3830438	A09	3830438	6.34e-08
	A9_3830471	A09	3830471	5.48e-08
	A9_3831033	A09	3831033	1.22e-08
	A9_3831409	A09	3831409	1.27e-08
	A9_3831440	A09	3831440	9.39e-09
	A9_3831849	A09	3831849	4.7e-09
	A9_3832910	A09	3832910	8.08e-10
	A9_3835411	A09	3835411	9.96e-08
	A9_3836032	A09	3836032	1.42e-07
	A9_3836279	A09	3836279	3.92e-08
	A9_3836317	A09	3836317	2.71e-08
	A9_3836486	A09	3836486	4.06e-08
	A9_3837134	A09	3837134	1.16e-07
	A9_3837224	A09	3837224	1.66e-08
	A9_3839459	A09	3839459	7.28e-09
	A9_3839627	A09	3839627	1.81e-10
	A9_3843069	A09	3843069	1.98e-08
	A9_3844695	A09	3844695	1.45e-07
	A9_3845477	A09	3845477	1.2e-08
	A9_3846829	A09	3846829	5.49e-08
	A9_3847088	A09	3847088	1.81e-07
	A9_3851024	A09	3851024	1.82e-07
	A9_3853482	A09	3853482	5.98e-08
	A9_3859199	A09	3859199	4.25e-10
	A9_3859736	A09	3859736	7.77e-08
	A9_3860960	A09	3860960	3.17e-08
	A9_3863070	A09	3863070	6.48e-08
	A9_3865406	A09	3865406	8.23e-08
	A9_3866582	A09	3866582	6.68e-09
	A9_3868474	A09	3868474	8.12e-08
	A9_3868793	A09	3868793	1.85e-07
	A9_3868802	A09	3868802	6.95e-08
	A9_3868852	A09	3868852	2.88e-08
	A9_3869924	A09	3869924	2.25e-11
	A9_3870049	A09	3870049	8.21e-08
	A9_3870211	A09	3870211	1e-08
	A9_3878405	A09	3878405	1.64e-07
	A9_3883024	A09	3883024	3.88e-09
	A9_3885480	A09	3885480	3.23e-09
	A9_3888530	A09	3888530	8.71e-08
	A9_3889704	A09	3889704	5.4e-08
	A9_3889717	A09	3889717	7.09e-08
	A9_3892372	A09	3892372	1.1e-09
	A9_3892390	A09	3892390	4.63e-08
	A9_3893861	A09	3893861	1.11e-07
	A9_3895475	A09	3895475	2.96e-08
	A9_3898340	A09	3898340	1.65e-07
	A9_3899649	A09	3899649	7.57e-08
	A9_3900094	A09	3900094	4.6e-09
	A9_3900232	A09	3900232	5.2e-10
	A9_3900260	A09	3900260	3.51e-08
	A9_3900755	A09	3900755	2.74e-08
	A9_3905011	A09	3905011	1.01e-10
	A9_3905239	A09	3905239	1.44e-07
	A9_3905241	A09	3905241	1.44e-07
	A9_3922826	A09	3922826	4.16e-08
	A9_3922864	A09	3922864	2.55e-09
	A9_3922915	A09	3922915	1.79e-08
	A9_3922984	A09	3922984	2.33e-08
	A9_3923819	A09	3923819	1.22e-08
	A9_3924150	A09	3924150	1.69e-08
	A9_3924169	A09	3924169	4.9e-08
	A9_3926014	A09	3926014	1.13e-08
	A9_3926124	A09	3926124	2.51e-08
	A9_3926135	A09	3926135	7.64e-10
	A9_3926256	A09	3926256	1.7e-08
	A9_3926273	A09	3926273	6.06e-08
	A9_3926288	A09	3926288	1.94e-07
	A9_3926290	A09	3926290	2.13e-08
	A9_3931760	A09	3931760	1.01e-08
	A9_3931977	A09	3931977	1.28e-07
	A9_3932647	A09	3932647	9.02e-10
	A9_3934229	A09	3934229	1.61e-09
	A9_3934232	A09	3934232	1.61e-09
	A9_3935097	A09	3935097	5.14e-09
	A9_3935516	A09	3935516	2.52e-08
	A9_3935708	A09	3935708	3.13e-09
	A9_3936024	A09	3936024	8.48e-12
	A9_3936044	A09	3936044	1.39e-11
	A9_3936160	A09	3936160	5.93e-10
	A9_3937060	A09	3937060	3.86e-09
	A9_3937170	A09	3937170	5.83e-09
	A9_3937230	A09	3937230	4.74e-09
	A9_3937286	A09	3937286	1.45e-10
	A9_3937377	A09	3937377	3.88e-09
	A9_3937539	A09	3937539	2.05e-08
	A9_3937542	A09	3937542	1.67e-08
	A9_3937569	A09	3937569	1.1e-08
	A9_3937757	A09	3937757	1.68e-12
	A9_3937886	A09	3937886	3.25e-08
	A9_3937956	A09	3937956	6.36e-09
	A9_3938008	A09	3938008	4.83e-08
	A9_3938057	A09	3938057	1.74e-11
	A9_4028096	A09	4028096	1.06e-07
	A9_4085614	A09	4085614	1.93e-08
	A9_4085844	A09	4085844	2.21e-10
	A9_4086235	A09	4086235	4.03e-08
	A9_4087371	A09	4087371	6.26e-08
	A9_4087453	A09	4087453	5.62e-10
	A9_4088224	A09	4088224	1.74e-11
	A9_4091045	A09	4091045	2.2e-07
	A9_4096864	A09	4096864	6.79e-09
	A9_4097056	A09	4097056	7.33e-09
	A9_4097313	A09	4097313	1.02e-07
	A9_4099500	A09	4099500	1.32e-08
	A9_4121741	A09	4121741	1.91e-07
	A9_4121752	A09	4121752	2.01e-07
	A9_4126520	A09	4126520	3.33e-08
	A9_4127980	A09	4127980	5.26e-08
	A9_4137599	A09	4137599	4.58e-09
	A9_4139732	A09	4139732	8.17e-10
	A9_4139876	A09	4139876	4.52e-08
	A9_4139983	A09	4139983	7.69e-08
	A9_4140550	A09	4140550	2.1e-07
	A9_4140551	A09	4140551	2.1e-07
	A9_4146815	A09	4146815	5.97e-08
	A9_4146856	A09	4146856	2.97e-09
	A9_4150704	A09	4150704	2.16e-07
	A9_4160467	A09	4160467	4.56e-08
	A9_4160954	A09	4160954	4.2e-08
	A9_4162583	A09	4162583	7.49e-09
	A9_4165369	A09	4165369	1.12e-07
	A9_4165771	A09	4165771	1.3e-07
	A9_4183087	A09	4183087	2.46e-08
	A9_4183123	A09	4183123	9.32e-08
	A9_4192770	A09	4192770	2.08e-07
	A9_4192782	A09	4192782	1.22e-07
	A9_4197541	A09	4197541	1.77e-07
	A9_4207001	A09	4207001	2.8e-10
	A9_4297569	A09	4297569	6.35e-08
	A9_4299680	A09	4299680	2.87e-08
	A9_4299685	A09	4299685	2.87e-08
	A9_4300562	A09	4300562	6.98e-08
	A9_4302044	A09	4302044	1.44e-07
	A9_4375425	A09	4375425	3.02e-10
	C2_60428823	C02	60428823	4.08e-08
	C2_60434142	C02	60434142	1.92e-09
	C2_60435613	C02	60435613	8.57e-08
	C2_60437066	C02	60437066	1.89e-08
	C2_60451909	C02	60451909	1.52e-07
	C2_60459404	C02	60459404	2.17e-07
	C2_60461479	C02	60461479	2.28e-07
	C2_60461530	C02	60461530	1.23e-07
	C2_60461546	C02	60461546	2.08e-07
	C2_60805864	C02	60805864	1.17e-07
	C2_60805955	C02	60805955	2.29e-08
	C2_60806011	C02	60806011	5.95e-08
	C2_60806046	C02	60806046	9.55e-09
	C2_60806067	C02	60806067	9.55e-09
	C2_60806261	C02	60806261	3.34e-09
	C2_60806263	C02	60806263	1.12e-08
	C2_60806291	C02	60806291	3.17e-09
	C2_60808382	C02	60808382	1.54e-07
	C2_60810461	C02	60810461	1.59e-07
	C2_60813881	C02	60813881	1.51e-07
	C2_60813915	C02	60813915	6.49e-08
	C2_60813927	C02	60813927	1.97e-07
	C2_60814183	C02	60814183	1.1e-07
	C2_60814533	C02	60814533	1.96e-07
	C2_60816644	C02	60816644	1.41e-07
	C2_60816659	C02	60816659	1.64e-07
	C2_60816660	C02	60816660	1.64e-07
	C2_60816690	C02	60816690	7.46e-08
	C2_60817462	C02	60817462	1.23e-07
	C2_60817546	C02	60817546	1.23e-07
	C2_60818086	C02	60818086	7.69e-08
	C2_60818095	C02	60818095	1.08e-08
	C2_60818126	C02	60818126	1.23e-07
	C2_60818179	C02	60818179	1.39e-08
	C2_60818196	C02	60818196	6e-09
	C2_60818203	C02	60818203	6e-09
	C2_60818226	C02	60818226	1.84e-08
	C2_60818233	C02	60818233	1.84e-08
	C2_60819362	C02	60819362	8.25e-08
	C2_60821416	C02	60821416	1.03e-07
	C2_60822867	C02	60822867	9.09e-08
	C2_60822940	C02	60822940	1.4e-08
	C2_60822954	C02	60822954	7.22e-09
	C2_60823040	C02	60823040	2.07e-07
	C2_60830627	C02	60830627	1.09e-07
	C2_60830674	C02	60830674	9.1e-08
	C2_60830677	C02	60830677	7e-08
	C2_60830721	C02	60830721	1.47e-07
	C2_60841112	C02	60841112	1.26e-07
	C2_60849901	C02	60849901	1.8e-07
	C2_60857333	C02	60857333	5.88e-08
	C2_60857926	C02	60857926	6.72e-08
	C2_60859319	C02	60859319	3.81e-08
	C2_60861289	C02	60861289	2.31e-07
	C2_60861766	C02	60861766	1.03e-07
	C2_60862217	C02	60862217	1.5e-07
	C2_60863027	C02	60863027	9.14e-08
	C2_60864282	C02	60864282	1.17e-07
	C2_60867343	C02	60867343	7.52e-09
	C2_60867379	C02	60867379	2.08e-07
	C2_60867398	C02	60867398	7.55e-08
	C2_60873778	C02	60873778	9.22e-08
	C2_60873808	C02	60873808	6.48e-09
	C2_60874613	C02	60874613	7.83e-08
	C2_60877931	C02	60877931	3.24e-08
	C2_60879913	C02	60879913	1.56e-07
	C2_60883426	C02	60883426	9.6e-08
	C2_60884242	C02	60884242	6.69e-08
	C2_60884340	C02	60884340	3.03e-08
	C2_60884358	C02	60884358	8.17e-08
	C2_60884829	C02	60884829	1.54e-08
	C2_60885064	C02	60885064	6.56e-11
	C2_60885079	C02	60885079	6.15e-11
	C2_60885119	C02	60885119	4.26e-08
	C2_60885156	C02	60885156	1.6e-07
	C2_60885200	C02	60885200	4.86e-08
	C2_60885216	C02	60885216	3.55e-08
	C2_60885622	C02	60885622	2.15e-07
	C2_60886882	C02	60886882	1.22e-07
	C2_60886934	C02	60886934	4.29e-08
	C2_60887289	C02	60887289	1.14e-07
	C2_60889795	C02	60889795	9.42e-08
	C2_60892123	C02	60892123	1.76e-07
	C2_60897659	C02	60897659	2.19e-07
	C2_60897670	C02	60897670	1.15e-08
	C2_60897780	C02	60897780	4.27e-08
	C2_60898668	C02	60898668	1.49e-07
	C2_60898916	C02	60898916	1.73e-07
	C2_60899068	C02	60899068	1.26e-07
	C2_60899148	C02	60899148	4.07e-08
	C2_60899157	C02	60899157	4.07e-08
	C2_60899166	C02	60899166	6.54e-08
	C2_60899293	C02	60899293	1.36e-08
	C2_60899411	C02	60899411	4.43e-08
	C2_60899617	C02	60899617	1.71e-08
	C2_60899658	C02	60899658	5.15e-08
	C2_60899776	C02	60899776	2.82e-08
	C2_60899935	C02	60899935	1.73e-07
	C2_60901247	C02	60901247	1.29e-07
	C2_60901303	C02	60901303	1.95e-08
	C2_60901835	C02	60901835	1.21e-08
	C2_60901841	C02	60901841	1.62e-08
	C2_60901913	C02	60901913	3.45e-08
	C2_60902296	C02	60902296	3.8e-08
	C2_60902309	C02	60902309	1.17e-07
	C2_60902626	C02	60902626	4.74e-08
	C2_60902698	C02	60902698	1.77e-08
	C2_60904165	C02	60904165	2.19e-08
	C2_60904581	C02	60904581	5.58e-08
	C2_60904628	C02	60904628	2.27e-08
	C2_60904665	C02	60904665	2.97e-08
	C2_60904701	C02	60904701	1.75e-07
	C2_60905493	C02	60905493	1.2e-07
	C2_60906293	C02	60906293	2.14e-07
	C2_60906887	C02	60906887	5.78e-08
	C2_60906936	C02	60906936	2.57e-08
	C2_60907031	C02	60907031	1.35e-07
	C2_60907049	C02	60907049	9.72e-08
	C2_60907119	C02	60907119	7.74e-08
	C2_60908274	C02	60908274	9.54e-08
	C2_60912202	C02	60912202	6.34e-09
	C2_60913031	C02	60913031	4.72e-08
	C2_60913150	C02	60913150	1.07e-07
	C2_60913205	C02	60913205	8.61e-08
	C2_60913527	C02	60913527	4.11e-08
	C2_60915560	C02	60915560	1.01e-07
	C2_60915784	C02	60915784	5.37e-09
	C2_60915787	C02	60915787	5.37e-09
	C2_60915823	C02	60915823	6.38e-08
	C2_60916105	C02	60916105	1.9e-07
	C2_60916975	C02	60916975	8.53e-08
	C2_60920615	C02	60920615	1.49e-07
	C2_60924591	C02	60924591	1.14e-08
	C2_60924618	C02	60924618	2.63e-08
	C2_60924651	C02	60924651	7.01e-08
	C2_60927820	C02	60927820	2e-07
	C2_60930042	C02	60930042	9.43e-08
	C2_60930120	C02	60930120	1.5e-07
	C2_60930153	C02	60930153	1.21e-07
	C2_60930221	C02	60930221	1.34e-07
	C2_60930275	C02	60930275	4.91e-09
	C2_60930357	C02	60930357	1.17e-07
	C2_60965857	C02	60965857	6.66e-09
	C2_60965968	C02	60965968	1.35e-07
	C2_60966708	C02	60966708	4.8e-08
	C2_60966723	C02	60966723	7.99e-08
	C2_60966837	C02	60966837	1.42e-07
	C2_60973892	C02	60973892	3.84e-08
	C2_60974495	C02	60974495	5.15e-08
	C2_60976028	C02	60976028	4.45e-08
	C2_60976029	C02	60976029	4.45e-08
	C2_60977347	C02	60977347	1.21e-07
	C2_60977669	C02	60977669	5.25e-08
	C2_60977818	C02	60977818	5.33e-08
	C2_60978218	C02	60978218	2.47e-08
	C2_60978237	C02	60978237	1.39e-08
	C2_60978303	C02	60978303	3.45e-09
	C2_60978348	C02	60978348	3.32e-10
	C2_60978398	C02	60978398	6.8e-09
	C2_60987229	C02	60987229	2.23e-07
	C2_60987588	C02	60987588	1.62e-07
	C2_60993831	C02	60993831	1.72e-07
	C2_60993867	C02	60993867	5.71e-08
	C2_61001976	C02	61001976	1.84e-08
	C2_61002251	C02	61002251	5.28e-09
	C2_61002255	C02	61002255	2.34e-08
	C2_61014868	C02	61014868	5.85e-08
	C2_61015012	C02	61015012	1.1e-07
	C2_61015033	C02	61015033	1.1e-07
	C2_61026446	C02	61026446	5.73e-08
	C2_61026558	C02	61026558	1.76e-07
	C2_61026790	C02	61026790	1.55e-07
	C2_61027991	C02	61027991	1.36e-07
	C2_61029021	C02	61029021	9.42e-08
	C2_61029287	C02	61029287	1.1e-07
	C2_61029299	C02	61029299	2.52e-08
	C2_61029411	C02	61029411	2.97e-08
	C2_61033783	C02	61033783	1.1e-07
	C2_61035476	C02	61035476	2.11e-08
	C2_61035513	C02	61035513	2.27e-08
	C2_61035523	C02	61035523	2.27e-08
	C2_61043172	C02	61043172	2.09e-08
	C2_61043445	C02	61043445	1.26e-07
	C2_61044536	C02	61044536	2.33e-08
	C2_61046292	C02	61046292	8.75e-08
	C2_61046964	C02	61046964	1.94e-07
	C2_61047222	C02	61047222	7.26e-11
	C2_61047301	C02	61047301	1.56e-07
	C2_61047314	C02	61047314	1.65e-07
	C2_61047339	C02	61047339	1.36e-07
	C2_61047449	C02	61047449	7.55e-08
	C2_61047471	C02	61047471	9.26e-08
	C2_61048214	C02	61048214	4.35e-09
	C2_61048252	C02	61048252	1.34e-07
	C2_61049918	C02	61049918	1.37e-07
	C2_61057877	C02	61057877	7.29e-08
	C2_61057885	C02	61057885	4.68e-08
	C2_61057898	C02	61057898	1.57e-07
	C2_61059767	C02	61059767	2.21e-07
	C2_61059877	C02	61059877	3.01e-08
	C2_61090256	C02	61090256	2.08e-07
	C2_61091984	C02	61091984	1.15e-07
	C2_61092005	C02	61092005	2.88e-08
	C2_61093522	C02	61093522	1.16e-07
	C2_61093532	C02	61093532	2.07e-07
	C2_61094047	C02	61094047	5.6e-08
	C2_61094187	C02	61094187	9.22e-08
	C2_61094222	C02	61094222	1.6e-07
	C2_61094295	C02	61094295	4.24e-08
	C2_61109683	C02	61109683	1.52e-07
	C2_61109888	C02	61109888	2.47e-08
	C2_61109978	C02	61109978	1.56e-07
	C2_61110139	C02	61110139	8.58e-09
	C2_61110286	C02	61110286	5.27e-08
	C2_61110320	C02	61110320	5.95e-09
	C2_61110421	C02	61110421	1.5e-08
	C2_61110434	C02	61110434	8.76e-10
	C2_61110474	C02	61110474	7.31e-09
	C2_61112998	C02	61112998	7.59e-08
	C2_61113200	C02	61113200	1.09e-07
	C2_61113233	C02	61113233	5.57e-08
	C2_61113303	C02	61113303	4.01e-08
	C2_61113529	C02	61113529	2.07e-08
	C2_61115355	C02	61115355	1.35e-08
	C2_61116248	C02	61116248	2.23e-07
	C2_61139131	C02	61139131	2.02e-07
	C2_61141106	C02	61141106	8.43e-08
	C2_61144364	C02	61144364	1.59e-07
	C2_61167784	C02	61167784	7.84e-08
	C2_61173891	C02	61173891	4.93e-08
	C2_61173902	C02	61173902	2.25e-08
	C2_61176015	C02	61176015	3.62e-08
	C2_61210762	C02	61210762	2.02e-07
	C2_61213506	C02	61213506	3.86e-08
	C2_61214250	C02	61214250	1.02e-07
	C2_61214271	C02	61214271	1.2e-07
	C2_61232662	C02	61232662	8.24e-08
	C2_61236711	C02	61236711	3.65e-08
	C2_61236740	C02	61236740	1.52e-07
	C2_61237680	C02	61237680	1.54e-07
	C2_61237695	C02	61237695	8.69e-08
	C2_61241553	C02	61241553	9.18e-09
	C2_61241844	C02	61241844	1.09e-07
	C2_61241852	C02	61241852	1.09e-07
	C2_61241866	C02	61241866	1.09e-07
	C2_61242568	C02	61242568	1.42e-07
	C2_61250662	C02	61250662	2.17e-07
	C2_61272927	C02	61272927	9.51e-08
	C2_61296669	C02	61296669	1.09e-08
	C2_61296689	C02	61296689	1.43e-08
	C2_61296734	C02	61296734	9.68e-08
	C2_61300462	C02	61300462	3.63e-08
	C2_61305725	C02	61305725	1.76e-07
	C2_61311858	C02	61311858	1.07e-07
	C2_61311940	C02	61311940	8.66e-08
	C2_61312229	C02	61312229	1.49e-07
	C2_61312243	C02	61312243	2.21e-07
	C2_61312271	C02	61312271	4.43e-08
	C2_61312288	C02	61312288	9.86e-08
	C2_61312300	C02	61312300	9.67e-08
	C2_61312376	C02	61312376	1.51e-07
	C2_61327427	C02	61327427	1.27e-07
	C2_61329407	C02	61329407	2.2e-07
	C2_61330666	C02	61330666	2.22e-07
	C2_61420436	C02	61420436	1.73e-07
	C2_61500594	C02	61500594	6.28e-08
	C2_61509260	C02	61509260	3.7e-08
	C2_61515461	C02	61515461	6.72e-08
	C2_61576950	C02	61576950	1.22e-07
	C2_61635448	C02	61635448	1.32e-08
	C2_61639249	C02	61639249	1.38e-07
	C2_61640764	C02	61640764	1.68e-07
	C2_61643775	C02	61643775	9.74e-08
	C2_61657973	C02	61657973	1.47e-07
	C2_61657982	C02	61657982	1.17e-07
	C2_61715517	C02	61715517	1.13e-07
	C2_61720682	C02	61720682	8.43e-08
	C2_61721355	C02	61721355	2.92e-09
	C2_61721365	C02	61721365	6.51e-09
	C2_61722139	C02	61722139	9.89e-08
	C2_61730924	C02	61730924	1.61e-10
	C2_61736101	C02	61736101	3.26e-08
	C2_61737275	C02	61737275	1.08e-07
	C2_61737536	C02	61737536	1.64e-07
	C2_61737936	C02	61737936	7.57e-08
	C2_61740982	C02	61740982	6.56e-09
	C2_61741711	C02	61741711	2.53e-08
	C2_61743743	C02	61743743	1.94e-07
	C2_61750329	C02	61750329	2.6e-08
	C2_61752167	C02	61752167	1.22e-07
	C2_61785991	C02	61785991	1.71e-07
	C2_61802679	C02	61802679	1.89e-07
	C2_61803831	C02	61803831	8.59e-09
	C2_61803845	C02	61803845	3.06e-08
	C2_61803873	C02	61803873	5.07e-08
	C2_61812800	C02	61812800	8.97e-09
	C2_61812827	C02	61812827	1.22e-07
	C2_61818243	C02	61818243	2.11e-07
	C2_61818420	C02	61818420	1.15e-10
	C2_61818433	C02	61818433	2.67e-10
	C2_61818540	C02	61818540	2.81e-09
	C2_61818586	C02	61818586	3.47e-08
	C2_61819034	C02	61819034	8.85e-08
	C2_61820120	C02	61820120	9.27e-08
	C2_61821116	C02	61821116	2.06e-07
	C2_61822260	C02	61822260	1.72e-07
	C2_61826751	C02	61826751	9.25e-08
	C2_61827573	C02	61827573	1.7e-07
	C2_61827978	C02	61827978	1.26e-07
	C2_61828367	C02	61828367	3.21e-09
	C2_61829672	C02	61829672	1.95e-07
	C2_61829688	C02	61829688	1.35e-08
	C2_61830677	C02	61830677	1.29e-09
	C2_61830796	C02	61830796	4.87e-11
	C2_61830938	C02	61830938	9.14e-09
	C2_61830973	C02	61830973	1.13e-08
	C2_61832487	C02	61832487	5.12e-10
	C2_61832511	C02	61832511	2.75e-10
	C2_61832713	C02	61832713	1.21e-07
	C2_61832743	C02	61832743	3.05e-08
	C2_61832768	C02	61832768	3.05e-08
	C2_61832780	C02	61832780	8.69e-08
	C2_61837873	C02	61837873	2.99e-08
	C2_61838931	C02	61838931	5.36e-09
	C2_61839663	C02	61839663	2.86e-08
	C2_61846860	C02	61846860	9.34e-08
	C2_61869910	C02	61869910	1.73e-08
	C2_61871597	C02	61871597	1.29e-07
	C2_61872967	C02	61872967	4.99e-08
	C2_61873765	C02	61873765	1.19e-10
	C2_61873798	C02	61873798	2.79e-10
	C2_61874718	C02	61874718	4.73e-10
	C2_61875832	C02	61875832	3.32e-09
	C2_61875881	C02	61875881	2.21e-09
	C2_61877697	C02	61877697	1.24e-09
	C2_61877805	C02	61877805	1.14e-09
	C2_61877807	C02	61877807	1.7e-07
	C2_61877837	C02	61877837	1.34e-09
	C2_61877951	C02	61877951	3.22e-08
	C2_61878244	C02	61878244	6.96e-09
	C2_61878262	C02	61878262	7.84e-09
	C2_61878622	C02	61878622	1.31e-08
	C2_61880238	C02	61880238	8.38e-08
	C2_61880376	C02	61880376	6.99e-09
	C2_61880385	C02	61880385	6.99e-09
	C2_61880423	C02	61880423	5.57e-09
	C2_61880516	C02	61880516	5.13e-09
	C2_61880534	C02	61880534	9.27e-09
	C2_61880593	C02	61880593	8.36e-09
	C2_61880601	C02	61880601	1.22e-08
	C2_61880608	C02	61880608	1.22e-08
	C2_61881253	C02	61881253	8.58e-11
	C2_61881350	C02	61881350	3.59e-10
	C2_61881374	C02	61881374	3.59e-10
	C2_61881389	C02	61881389	2.66e-10
	C2_61881401	C02	61881401	2.66e-10
	C2_61883429	C02	61883429	1.76e-07
	C2_61883854	C02	61883854	3.9e-11
	C2_61884477	C02	61884477	1.06e-09
	C2_61884540	C02	61884540	1.67e-10
	C2_61884739	C02	61884739	1.55e-09
	C2_61884933	C02	61884933	1.56e-08
	C2_61884958	C02	61884958	2.05e-09
	C2_61884964	C02	61884964	1.1e-09
	C2_61886429	C02	61886429	2.05e-09
	C2_61886565	C02	61886565	3.27e-09
	C2_61887065	C02	61887065	7.37e-10
	C2_61887105	C02	61887105	2.77e-10
	C2_61887127	C02	61887127	6.52e-11
	C2_61887186	C02	61887186	1.07e-09
	C2_61887281	C02	61887281	1.4e-07
	C2_61888090	C02	61888090	1.65e-07
	C2_61889042	C02	61889042	7.91e-08
	C2_61889083	C02	61889083	8.17e-09
	C2_61889134	C02	61889134	2.23e-09
	C2_61889454	C02	61889454	1.21e-07
	C2_61891730	C02	61891730	1.64e-07
	C2_61892751	C02	61892751	1.6e-07
	C2_61905409	C02	61905409	1.57e-07
	C2_61905656	C02	61905656	2.11e-07
	C2_61905880	C02	61905880	2.93e-08
	C2_61905976	C02	61905976	1.12e-07
	C2_61906205	C02	61906205	7.46e-08
	C2_61906320	C02	61906320	2.49e-09
	C2_61906357	C02	61906357	4.44e-08
	C2_61907726	C02	61907726	6e-09
	C2_61909834	C02	61909834	2.45e-08
	C2_61909849	C02	61909849	4.53e-09
	C2_61909854	C02	61909854	4.53e-09
	C2_61909973	C02	61909973	1.16e-07
	C2_61910161	C02	61910161	2.24e-07
	C2_61910338	C02	61910338	1.3e-09
	C2_61910539	C02	61910539	2.24e-07
	C2_61910998	C02	61910998	2.02e-07
	C2_61911674	C02	61911674	7.03e-08
	C2_61911967	C02	61911967	1.04e-08
	C2_61911977	C02	61911977	4.57e-09
	C2_61911986	C02	61911986	1.26e-08
	C2_61911995	C02	61911995	1.9e-08
	C2_61912028	C02	61912028	1.88e-08
	C2_61912205	C02	61912205	6.71e-09
	C2_61912313	C02	61912313	1.54e-07
	C2_61912315	C02	61912315	1.54e-07
	C2_61912357	C02	61912357	2.86e-08
	C2_61912366	C02	61912366	2.86e-08
	C2_61913227	C02	61913227	1.08e-07
	C2_61913428	C02	61913428	7.82e-08
	C2_61916903	C02	61916903	4.08e-08
	C2_61918431	C02	61918431	2e-08
	C2_61918607	C02	61918607	1.32e-08
	C2_61918671	C02	61918671	3.9e-09
	C2_61919245	C02	61919245	4.17e-08
	C2_61919549	C02	61919549	1.11e-09
	C2_61919741	C02	61919741	1.43e-09
	C2_61920048	C02	61920048	2.27e-09
	C2_61921298	C02	61921298	1.46e-07
	C2_61921336	C02	61921336	2.12e-07
	C2_61921362	C02	61921362	1.29e-07
	C2_61921389	C02	61921389	8.22e-08
	C2_61921414	C02	61921414	8.15e-08
	C2_61921415	C02	61921415	1.31e-07
	C2_61921425	C02	61921425	1.54e-08
	C2_61921437	C02	61921437	1.54e-08
	C2_61921905	C02	61921905	3.7e-08
	C2_61922027	C02	61922027	4.67e-08
	C2_61923253	C02	61923253	1.83e-08
	C2_61923321	C02	61923321	5.22e-09
	C2_61923324	C02	61923324	7.87e-09
	C2_61923331	C02	61923331	5.22e-09
	C2_61923367	C02	61923367	8.45e-09
	C2_61923374	C02	61923374	8.45e-09
	C2_61925256	C02	61925256	3.31e-08
	C2_61926004	C02	61926004	2.16e-07
	C2_61934862	C02	61934862	2e-07
	C2_61934866	C02	61934866	2e-07
	C2_61935034	C02	61935034	6.38e-08
	C2_61935035	C02	61935035	1.29e-07
	C2_61935074	C02	61935074	4.63e-08
	C2_61935153	C02	61935153	8.35e-10
	C2_61935167	C02	61935167	3.72e-10
	C2_61935193	C02	61935193	9.53e-09
	C2_61935235	C02	61935235	2.54e-08
	C2_61935443	C02	61935443	1.13e-07
	C2_61935483	C02	61935483	2.83e-08
	C2_61935531	C02	61935531	1.44e-08
	C2_61935560	C02	61935560	2.08e-08
	C2_61945094	C02	61945094	1.31e-07
	C2_61945323	C02	61945323	2.17e-07
	C2_61945434	C02	61945434	6.19e-09
	C2_61949053	C02	61949053	1.24e-07
	C2_61949064	C02	61949064	1.75e-07
	C2_61951525	C02	61951525	9.18e-08
	C2_61951550	C02	61951550	1.33e-07
	C2_61951571	C02	61951571	1.19e-07
	C2_61951603	C02	61951603	9.17e-08
	C2_61953297	C02	61953297	8.35e-08
	C2_61953338	C02	61953338	1.35e-07
	C2_61953752	C02	61953752	2.31e-08
	C2_61953770	C02	61953770	2.22e-08
	C2_61953802	C02	61953802	1.01e-07
	C2_61953875	C02	61953875	1.74e-07
	C2_61955720	C02	61955720	8.71e-08
	C2_61955859	C02	61955859	5.96e-08
	C2_61955942	C02	61955942	8.73e-08
	C2_61956280	C02	61956280	1.87e-07
	C2_61956359	C02	61956359	5.16e-09
	C2_61956520	C02	61956520	1.06e-07
	C2_61956522	C02	61956522	3.75e-08
	C2_61956737	C02	61956737	3.13e-08
	C2_61957053	C02	61957053	1.87e-07
	C2_61957108	C02	61957108	3.83e-08
	C2_61957128	C02	61957128	1.89e-08
	C2_61957684	C02	61957684	1.31e-07
	C2_61959063	C02	61959063	8.54e-09
	C2_61959146	C02	61959146	1.58e-07
	C2_61959452	C02	61959452	2.64e-09
	C2_61959460	C02	61959460	2.62e-09
	C2_61959489	C02	61959489	1.54e-09
	C2_61959505	C02	61959505	9.79e-09
	C2_61959506	C02	61959506	6.99e-09
	C2_61959648	C02	61959648	1.09e-07
	C2_61959816	C02	61959816	8.78e-08
	C2_61959824	C02	61959824	1.22e-07
	C2_61959879	C02	61959879	7.6e-08
	C2_61959890	C02	61959890	8.24e-08
	C2_61959898	C02	61959898	9.77e-08
	C2_61959960	C02	61959960	1.98e-08
	C2_61960631	C02	61960631	5.75e-08
	C2_61960641	C02	61960641	4.04e-08
	C2_61960680	C02	61960680	1.72e-08
	C2_61960728	C02	61960728	1.47e-09
	C2_61960778	C02	61960778	1.5e-08
	C2_61960947	C02	61960947	1.56e-09
	C2_61961332	C02	61961332	7.96e-09
	C2_61961348	C02	61961348	1.02e-08
	C2_61962129	C02	61962129	1.29e-08
	C2_61962180	C02	61962180	8.74e-08
	C2_61962439	C02	61962439	5.33e-08
	C2_61962458	C02	61962458	1.19e-07
	C2_61962522	C02	61962522	1.74e-08
	C2_61962581	C02	61962581	2.1e-07
	C2_61962658	C02	61962658	1.67e-07
	C2_61962703	C02	61962703	8.27e-08
	C2_61962718	C02	61962718	3.72e-08
	C2_61962786	C02	61962786	8.86e-08
	C2_61963866	C02	61963866	6.55e-08
	C2_61965227	C02	61965227	2.01e-07
	C2_61966460	C02	61966460	1.21e-07
	C2_61968982	C02	61968982	2.18e-07
	C2_61968984	C02	61968984	1.34e-07
	C2_61968995	C02	61968995	1.55e-07
	C2_61972402	C02	61972402	4.79e-08
	C2_61972425	C02	61972425	2.68e-08
	C2_61972543	C02	61972543	5.75e-08
	C2_61975390	C02	61975390	5.96e-08
	C2_61975781	C02	61975781	8.09e-09
	C2_61975809	C02	61975809	1.25e-07
	C2_61975853	C02	61975853	6.16e-10
	C2_61980651	C02	61980651	1.97e-07
	C2_61980802	C02	61980802	3.37e-08
	C2_61980803	C02	61980803	6.38e-09
	C2_61980996	C02	61980996	5.11e-08
	C2_61981935	C02	61981935	3.02e-10
	C2_61984366	C02	61984366	1.96e-07
	C2_61984416	C02	61984416	6.05e-09
	C2_61984946	C02	61984946	2.97e-08
	C2_61986436	C02	61986436	9.04e-08
	C2_62086086	C02	62086086	4e-08
	C2_62086088	C02	62086088	4e-08
	C2_62090730	C02	62090730	9e-09
	C2_62091971	C02	62091971	1.7e-10
	C2_62092179	C02	62092179	6.61e-09
	C2_62092241	C02	62092241	3.63e-08
	C2_62099778	C02	62099778	3.93e-08
	C2_62108473	C02	62108473	1.66e-07
	C2_62111020	C02	62111020	1.04e-08
	C2_62114993	C02	62114993	1.16e-07
	C2_62116510	C02	62116510	2.04e-07
	C2_62118563	C02	62118563	8.56e-09
	C2_62122324	C02	62122324	1.67e-07
	C2_62122607	C02	62122607	1.99e-09
	C2_62123125	C02	62123125	8.35e-09
	C2_62123164	C02	62123164	7.1e-08
	C2_62123554	C02	62123554	2.93e-08
	C2_62123793	C02	62123793	1.62e-09
	C2_62125143	C02	62125143	1.3e-07
	C2_62125227	C02	62125227	1.13e-07
	C2_62127236	C02	62127236	6.18e-08
	C2_62133850	C02	62133850	1.66e-09
	C2_62134142	C02	62134142	1.32e-07
	C2_62134752	C02	62134752	1.15e-07
	C2_62137064	C02	62137064	7.22e-10
	C2_62143637	C02	62143637	3.17e-08
	C2_62144708	C02	62144708	7.99e-08
	C2_62161424	C02	62161424	1.19e-07
	C2_62165454	C02	62165454	9.27e-08
	C2_62168419	C02	62168419	1.16e-07
	C2_62168461	C02	62168461	3.53e-08
[truncated: 2,632 more rows]

## Sheet: Table S8
Table S8. Candidate genes identified by GWAS for GSL content in leaves.
[truncated: 304 more rows]

[truncated: 4 more sheets: Table S9, Table S10, Table S11, Table S12]
